# Supplementary material for: Three new and one little-known species of Hypogastruridae (Collembola) from Russia’s northeast
Source: Zookeys. 2020 Dec 18;1005:1–20. doi: 10.3897/zookeys.1005.54882 (PMC7762750; doi:10.3897/zookeys.1005.54882)
Supplement: XML Treatment for Hypogastrura variata [file zookeys.1005.54882-treatment1.xml]

<!DOCTYPE tp:taxon-treatment
  PUBLIC "-//TaxonX//DTD Taxonomic Treatment Publishing DTD v0 20100105//EN" "tax-treatment-NSO.dtd">
<tp:taxon-treatment xmlns:tp="http://www.plazi.org/taxpub"><tp:treatment-meta><kwd-group><label>Taxon classification</label><kwd><named-content xmlns:xlink="http://www.w3.org/1999/xlink" content-type="kingdom">Animalia</named-content></kwd><kwd><named-content xmlns:xlink="http://www.w3.org/1999/xlink" content-type="order">Poduromorpha</named-content></kwd><kwd><named-content xmlns:xlink="http://www.w3.org/1999/xlink" content-type="family">Hypogastruridae</named-content></kwd></kwd-group><mixed-citation publication-type="journal"><person-group><name><surname>Babenko</surname><given-names>Anatoly</given-names></name><name><surname>Efeykin</surname><given-names>Boris</given-names></name><name><surname>Bizin</surname><given-names>Mikhail</given-names></name></person-group><article-title>Three new and one little-known species of <tp:taxon-name><tp:taxon-name-part taxon-name-part-type="family">Hypogastruridae</tp:taxon-name-part></tp:taxon-name> (<tp:taxon-name><tp:taxon-name-part taxon-name-part-type="order">Collembola</tp:taxon-name-part></tp:taxon-name>) from Russia’s northeast</article-title><source>Zookeys</source><day>18</day><month>12</month><year>2020</year><volume>1005</volume><fpage>1</fpage><lpage>20</lpage><pub-id pub-id-type="doi">10.3897/zookeys.1005.54882</pub-id></mixed-citation></tp:treatment-meta><tp:nomenclature><tp:taxon-name><object-id xmlns:xlink="http://www.w3.org/1999/xlink" content-type="arpha" xlink:type="simple">5DF0D55C-6328-5E05-B8A7-4245E04EE31B</object-id>
            <tp:taxon-name-part taxon-name-part-type="genus" reg="Hypogastrura">Hypogastrura</tp:taxon-name-part>
            <tp:taxon-name-part taxon-name-part-type="species" reg="variata">variata</tp:taxon-name-part>
            <object-id xmlns:xlink="http://www.w3.org/1999/xlink" content-type="zoobank" xlink:type="simple">http://zoobank.org/28CCD965-FD16-4F17-9817-C1FA1A773A51</object-id>
          </tp:taxon-name><tp:taxon-status xmlns:xlink="http://www.w3.org/1999/xlink" xlink:type="simple">sp. nov.</tp:taxon-status><xref ref-type="fig" rid="F1">Figs 1–19</xref><xref ref-type="fig" rid="F2">, 20–23</xref></tp:nomenclature><tp:treatment-sec sec-type="type material" id="SECID0ESMAC"><title>Type material.</title><p><bold><italic>Holotype</italic></bold> Russia, North-East • ♂; Magadan Province, Ola; <named-content xmlns:xlink="http://www.w3.org/1999/xlink" content-type="dwc:verbatimCoordinates" xlink:type="simple"><named-content content-type="geo-json" specific-use="{&#34;type&#34;:&#34;Point&#34;,&#34;coordinates&#34;:[151.362000,59.603167]}" id="NCID0EANAC" xlink:type="simple">59°36.19'N, 151°21.72'E</named-content></named-content>; maritime marsh with <italic><tp:taxon-name><tp:taxon-name-part taxon-name-part-type="genus" reg="Carex">Carex</tp:taxon-name-part> <tp:taxon-name-part taxon-name-part-type="species" reg="subspataceae">subspataceae</tp:taxon-name-part></tp:taxon-name></italic>; July 2017; M. Bizin and B. Efeykin leg.</p><p><bold><italic>Paratypes</italic></bold> Russia, North-East • ♀; same data as for holotype • 13 ♀♀, 6 ♂♂ and 10 juveniles; same region, but Tauisk; <named-content xmlns:xlink="http://www.w3.org/1999/xlink" content-type="dwc:verbatimCoordinates" xlink:type="simple"><named-content content-type="geo-json" specific-use="{&#34;type&#34;:&#34;Point&#34;,&#34;coordinates&#34;:[149.388667,59.734500]}" id="NCID0E1NAC" xlink:type="simple">59°44.07'N, 149°23.32'E</named-content></named-content>; maritime marsh with <italic><tp:taxon-name><tp:taxon-name-part taxon-name-part-type="genus" reg="Puccinellia">Puccinellia</tp:taxon-name-part> <tp:taxon-name-part taxon-name-part-type="species" reg="phryganodes">phryganodes</tp:taxon-name-part></tp:taxon-name></italic>; July 2017; M. Bizin and B. Efeykin leg. The types are deposited in <named-content xmlns:xlink="http://www.w3.org/1999/xlink" content-type="dwc:institutional_code" xlink:type="simple">MSPU</named-content>.</p></tp:treatment-sec><tp:treatment-sec sec-type="material" id="SECID0EPOAC"><title>Additional material.</title><p>more than 300 specimens (alcohol), mainly from the <italic><tp:taxon-name><tp:taxon-name-part taxon-name-part-type="genus" reg="Puccinellia">P.</tp:taxon-name-part> <tp:taxon-name-part taxon-name-part-type="species" reg="phryganodes">phryganodes</tp:taxon-name-part></tp:taxon-name></italic> plant association of the same region. Several specimens from this material were sequenced (Table <xref ref-type="table" rid="T1">1</xref>). Their partial <abbrev xmlns:xlink="http://www.w3.org/1999/xlink" xlink:title="cytochrome oxidase subunit I" id="ABBRID0EEPAC" xlink:type="simple">COI</abbrev> genes were amplified and deposited in the GenBank under the sample ID: <ext-link xmlns:xlink="http://www.w3.org/1999/xlink" ext-link-type="gen" xlink:href="KY066780" xlink:type="simple">KY066780</ext-link>–<ext-link xmlns:xlink="http://www.w3.org/1999/xlink" ext-link-type="gen" xlink:href="KY066783" xlink:type="simple">KY066783</ext-link>.</p></tp:treatment-sec><tp:treatment-sec sec-type="diagnosis" id="SECID0ESPAC"><title>Diagnosis.</title><p>A species of the genus <italic><tp:taxon-name><tp:taxon-name-part taxon-name-part-type="genus" reg="Hypogastrura">Hypogastrura</tp:taxon-name-part></tp:taxon-name></italic> Bourlet, 1839, with four weakly differentiated, curved, sensory setae (one dorsal and three external) on <abbrev xmlns:xlink="http://www.w3.org/1999/xlink" xlink:title="antennal segments" id="ABBRID0ESAAE" xlink:type="simple">Ant</abbrev>.4, the relatively clearly differentiated dorsal setae, the tridentate retinaculum, the basal lamella on the unguiculus, one tenent seta on all tibiotarsi, the partly reduced furca with four or five posterior setae, and the highly variable shape of the mucro.</p></tp:treatment-sec><tp:treatment-sec sec-type="description" id="SECID0ERBAE"><title>Description.</title><p>Length of males 1.2–1.5 mm, females 1.2–1.8 mm, holotype 1.41 mm long. Colour dark, bluish black, not paler ventrally. Granulations fine and uniform, with 14–18 granules between setae p1 on <abbrev xmlns:xlink="http://www.w3.org/1999/xlink" xlink:title="abdominal segments" id="ABBRID0EACAE" xlink:type="simple">Abd</abbrev>.5. <abbrev xmlns:xlink="http://www.w3.org/1999/xlink" xlink:title="antennal segments" id="ABBRID0EECAE" xlink:type="simple">Ant</abbrev>.4 with a simple apical bulb and four weakly differentiated, curved, sensory setae (one dorsal [S3 ?] and three external [S7, S8, and S9), subapical organite (or) and microsensillum (<abbrev xmlns:xlink="http://www.w3.org/1999/xlink" xlink:title="microsensillum" id="ABBRID0E1CAE" xlink:type="simple">ms</abbrev>) present as usual (Figs <xref ref-type="fig" rid="F1">1</xref>, <xref ref-type="fig" rid="F1">2</xref>). <abbrev xmlns:xlink="http://www.w3.org/1999/xlink" xlink:title="antennal segments" id="ABBRID0EGDAE" xlink:type="simple">Ant</abbrev>.3 organ typical of the genus, with all usual sensorial elements: two outer guards, two inner sensilla and a lateral microsensillum. <abbrev xmlns:xlink="http://www.w3.org/1999/xlink" xlink:title="antennal segments" id="ABBRID0EKDAE" xlink:type="simple">Ant</abbrev>.1 and <abbrev xmlns:xlink="http://www.w3.org/1999/xlink" xlink:title="antennal segments" id="ABBRID0EODAE" xlink:type="simple">Ant</abbrev>.2 with seven and 13 setae, respectively. Head with 8+8 virtually equal ocelli. <abbrev xmlns:xlink="http://www.w3.org/1999/xlink" xlink:title="postantennal organ" id="ABBRID0E2DAE" xlink:type="simple">PAO</abbrev> slightly smaller than nearest ocelli, usually with four subequal lobes (range 3–6), an accessory boss not developed (Figs <xref ref-type="fig" rid="F1">3</xref>, <xref ref-type="fig" rid="F1">4</xref>). Distal edge of labrum with six low papillae, setal formula of labrum, 4/554. Labium typical of the genus, with all common papillae (A–E), 14 guards (a1, b1, b2, d2, and e2 shorter and set on low papillae) and six proximal setae, lateral process (<abbrev xmlns:xlink="http://www.w3.org/1999/xlink" xlink:title="lateral process" id="ABBRID0EQEAE" xlink:type="simple">lp</abbrev>) rudimentary (Figs <xref ref-type="fig" rid="F1">5</xref>, <xref ref-type="fig" rid="F1">6</xref>). Basomedial field of labium (submentum) with four setae, basolateral field (mentum) with five setae, as usual. Head with 3+3 postlabial setae present along ventral line. Maxillary head unmodified, of general generic type, L.1 hardly longer than maxillary teeth, L.2 and L.3 with short marginal filaments and usually few denticles, all other lamellae densely covered with fine denticles (Fig. <xref ref-type="fig" rid="F1">7</xref>), outer lobe simple, with two sublobal hairs.</p><p><italic>Dorsal chaetotaxy</italic> typical of the genus (Figs <xref ref-type="fig" rid="F2">20–23</xref>). Most dorsal setae stout and finely serrate, those on abdominal tip (<abbrev xmlns:xlink="http://www.w3.org/1999/xlink" xlink:title="abdominal segments" id="ABBRID0ERGAE" xlink:type="simple">Abd</abbrev>.5 and <abbrev xmlns:xlink="http://www.w3.org/1999/xlink" xlink:title="abdominal segments" id="ABBRID0EVGAE" xlink:type="simple">Abd</abbrev>.6) clearly longer and rougher, sensorial setae thin and not especially long compared to ordinary ones. Main characteristics: detectible differentiation into micro- and meso- or macrosetae on all terga including head in adults (Figs <xref ref-type="fig" rid="F2">20–22</xref>) and, especially, juveniles (Fig. <xref ref-type="fig" rid="F2">23</xref>), usual presence of an additional seta in p-row on head (six <abbrev xmlns:xlink="http://www.w3.org/1999/xlink" xlink:title="setae of posterior rows on terga" id="ABBRID0EKHAE" xlink:type="simple">p-setae</abbrev> totally) and abnormal variability (unusual shapes, absence or doubling of certain setae). Chaetotaxy of legs 1–3 as follows: upper subcoxae – 1, 2, 3 (among them, one macroseta on each subcoxa); lower subcoxae – 0, 3, 3; coxae – (2)3, 3, 3; trochanters – 7(8), 7(8), 7; femora – 13–14, 13–14, 12–14; tibiotarsi – 19, 19, 18 setae, respectively. Tenent tibiotarsal setae (<abbrev xmlns:xlink="http://www.w3.org/1999/xlink" xlink:title="tenent seta in distal whorl of setae on tibiotarsi" id="ABBRID0ESIAE" xlink:type="simple">A1</abbrev>) of moderate length, ~ as long as 1.1–1.5 inner unguis edge, truncate or indistinctly clavate. Unguis slender and usually toothless, rarely an indistinct tooth present in midsection of inner edge. Unguiculus with a clear basal lamella, its apical filament reaching the middle of inner unguis edge or slightly above (Fig. <xref ref-type="fig" rid="F1">19</xref>). Ventral tube with 4+4 distal setae. Retinaculum with 3+3 teeth. Furca short (Figs <xref ref-type="fig" rid="F1">8</xref>, <xref ref-type="fig" rid="F1">9</xref>), mucro rudimentary, sometimes completely absent (often asymmetrically), its shape highly variable (Figs <xref ref-type="fig" rid="F1">10–18</xref>). Manubrial field with 10–12+10–12 ventral setae including one or two basolateral macrosetae (Fig. <xref ref-type="fig" rid="F1">9</xref>). Dens usually with four or five posterior setae (whole range 2–6), one of which ~ as long as dens+mucro or even longer (ratio = 0.9–1.2:1). Mucrodens slightly longer than inner edge of hind unguis (1.0–1.3 ×). Anal spines rather strong and slightly curved, set on high contiguous papillae.</p><fig id="F1" position="float" orientation="portrait"><object-id xmlns:xlink="http://www.w3.org/1999/xlink" content-type="doi" xlink:type="simple">10.3897/zookeys.1005.54882.figures1-19</object-id><object-id xmlns:xlink="http://www.w3.org/1999/xlink" content-type="arpha" xlink:type="simple">49CAA4D2-27C0-56E3-A5FA-92FFEC651F65</object-id><label>Figures 1–19.</label><caption><p><italic><tp:taxon-name><tp:taxon-name-part taxon-name-part-type="genus" reg="Hypogastrura">Hypogastrura</tp:taxon-name-part> <tp:taxon-name-part taxon-name-part-type="species" reg="variata">variata</tp:taxon-name-part></tp:taxon-name></italic> sp. nov. <bold>1</bold> sensorial equipment of <abbrev xmlns:xlink="http://www.w3.org/1999/xlink" xlink:title="antennal segments" id="ABBRID0E1KAE" xlink:type="simple">Ant</abbrev>.3 and <abbrev xmlns:xlink="http://www.w3.org/1999/xlink" xlink:title="antennal segments" id="ABBRID0E5KAE" xlink:type="simple">Ant</abbrev>.4 <bold>2</bold> tip of <abbrev xmlns:xlink="http://www.w3.org/1999/xlink" xlink:title="antennal segments" id="ABBRID0EELAE" xlink:type="simple">Ant</abbrev>.4 <bold>3</bold><abbrev xmlns:xlink="http://www.w3.org/1999/xlink" xlink:title="postantennal organ" id="ABBRID0EKLAE" xlink:type="simple">PAO</abbrev> and nearest ocelli <bold>4</bold><abbrev xmlns:xlink="http://www.w3.org/1999/xlink" xlink:title="postantennal organ" id="ABBRID0EQLAE" xlink:type="simple">PAO</abbrev>, different specimen <bold>5</bold> labial palp <bold>6</bold> labial papilla E <bold>7</bold> maxillary head <bold>8</bold> furca and retinaculum, lateral view <bold>9</bold> sternum of <abbrev xmlns:xlink="http://www.w3.org/1999/xlink" xlink:title="abdominal segments" id="ABBRID0E5LAE" xlink:type="simple">Abd</abbrev>.4 <bold>10–18</bold> mucro, different specimens <bold>19</bold> tip of leg 3. Scale bars: 0.1 mm (<bold>9</bold>), 0.01 mm (<bold>1–8, 10–19</bold>).</p></caption><graphic xmlns:xlink="http://www.w3.org/1999/xlink" xlink:href="zookeys-1005-001-g001.jpg" position="float" orientation="portrait" xlink:type="simple" id="oo_488432.jpg"><uri content-type="original_file" xlink:type="simple">https://binary.pensoft.net/fig/488432</uri></graphic></fig></tp:treatment-sec><tp:treatment-sec sec-type="variability" id="SECID0EPMAE"><title>Variability.</title><p>One of the most characteristic features of the new species is its high-level variability of such important morphological traits as the number of <abbrev xmlns:xlink="http://www.w3.org/1999/xlink" xlink:title="postantennal organ" id="ABBRID0EVMAE" xlink:type="simple">PAO</abbrev> lobes and dental setae, as well as the shape and presence of a mucro (Table <xref ref-type="table" rid="T2">2</xref>). This may be assumed as a direct consequence of rather severe conditions of boreal maritime marshes.</p><table-wrap id="T2" position="float" orientation="portrait"><label>Table 2.</label><caption><p>Variation of some important morphological characters in <italic><tp:taxon-name><tp:taxon-name-part taxon-name-part-type="genus" reg="Hypogastrura">Hypogastrura</tp:taxon-name-part> <tp:taxon-name-part taxon-name-part-type="species" reg="variata">variata</tp:taxon-name-part></tp:taxon-name></italic> sp. nov.</p></caption><table id="TID0EFJBG" rules="all"><tbody><tr><th rowspan="2" colspan="1">Number of dental setae</th><th rowspan="1" colspan="2">%</th><th rowspan="2" colspan="1">presence of a mucro</th><th rowspan="1" colspan="2">%</th><th rowspan="2" colspan="1"><abbrev xmlns:xlink="http://www.w3.org/1999/xlink" xlink:title="postantennal organ" id="ABBRID0EYOAE" xlink:type="simple">PAO</abbrev> lobes</th><th rowspan="1" colspan="2">%</th></tr><tr><th rowspan="1" colspan="1">adults</th><th rowspan="1" colspan="1">juveniles</th><th rowspan="1" colspan="1">adults</th><th rowspan="1" colspan="1">juveniles</th><th rowspan="1" colspan="1">adults</th><th rowspan="1" colspan="1">juveniles</th></tr><tr><td rowspan="1" colspan="1">3+3</td><td rowspan="1" colspan="1">–</td><td rowspan="1" colspan="1">20</td><td rowspan="1" colspan="1">0+0</td><td rowspan="1" colspan="1">10</td><td rowspan="1" colspan="1">20</td><td rowspan="1" colspan="1">4+3</td><td rowspan="1" colspan="1">12</td><td rowspan="1" colspan="1">–</td></tr><tr><td rowspan="1" colspan="1">3+4</td><td rowspan="1" colspan="1">3</td><td rowspan="1" colspan="1">40</td><td rowspan="1" colspan="1">1+0</td><td rowspan="1" colspan="1">47</td><td rowspan="1" colspan="1">30</td><td rowspan="1" colspan="1">4+4</td><td rowspan="1" colspan="1">28</td><td rowspan="1" colspan="1">70</td></tr><tr><td rowspan="1" colspan="1">4+4</td><td rowspan="1" colspan="1">30</td><td rowspan="1" colspan="1">40</td><td rowspan="1" colspan="1">1+1</td><td rowspan="1" colspan="1">43</td><td rowspan="1" colspan="1">50</td><td rowspan="1" colspan="1">4+5</td><td rowspan="1" colspan="1">56</td><td rowspan="1" colspan="1">30</td></tr><tr><td rowspan="1" colspan="1">4+5</td><td rowspan="1" colspan="1">37</td><td rowspan="1" colspan="1">–</td><td rowspan="1" colspan="1"/><td rowspan="1" colspan="1"/><td rowspan="1" colspan="1"/><td rowspan="1" colspan="1">5+6</td><td rowspan="1" colspan="1">4</td><td rowspan="1" colspan="1">–</td></tr><tr><td rowspan="1" colspan="1">5+5</td><td rowspan="1" colspan="1">27</td><td rowspan="1" colspan="1">–</td><td rowspan="1" colspan="1"/><td rowspan="1" colspan="1"/><td rowspan="1" colspan="1"/><td rowspan="1" colspan="1"/><td rowspan="1" colspan="1"/><td rowspan="1" colspan="1"/></tr><tr><td rowspan="1" colspan="1">5+6</td><td rowspan="1" colspan="1">3</td><td rowspan="1" colspan="1">–</td><td rowspan="1" colspan="1"/><td rowspan="1" colspan="1"/><td rowspan="1" colspan="1"/><td rowspan="1" colspan="1"/><td rowspan="1" colspan="1"/><td rowspan="1" colspan="1"/></tr><tr><td rowspan="1" colspan="1">Number of specimens studied</td><td rowspan="1" colspan="1">30</td><td rowspan="1" colspan="1">10</td><td rowspan="1" colspan="1"/><td rowspan="1" colspan="1">30</td><td rowspan="1" colspan="1">10</td><td rowspan="1" colspan="1"/><td rowspan="1" colspan="1">25</td><td rowspan="1" colspan="1">10</td></tr></tbody></table></table-wrap><fig id="F2" position="float" orientation="portrait"><object-id xmlns:xlink="http://www.w3.org/1999/xlink" content-type="doi" xlink:type="simple">10.3897/zookeys.1005.54882.figures20-23</object-id><object-id xmlns:xlink="http://www.w3.org/1999/xlink" content-type="arpha" xlink:type="simple">D45F721F-2847-53FE-9929-E0D9D94AE71F</object-id><label>Figures 20–23.</label><caption><p><italic><tp:taxon-name><tp:taxon-name-part taxon-name-part-type="genus" reg="Hypogastrura">Hypogastrura</tp:taxon-name-part> <tp:taxon-name-part taxon-name-part-type="species" reg="variata">variata</tp:taxon-name-part></tp:taxon-name></italic> sp. nov. <bold>20</bold> chaetotaxy of head and Th.1 <bold>21</bold> chaetotaxy of Th.2 and Th.3, lateral view <bold>22</bold> chaetotaxy of <abbrev xmlns:xlink="http://www.w3.org/1999/xlink" xlink:title="abdominal segments" id="ABBRID0EPWAE" xlink:type="simple">Abd</abbrev>.2–6, lateral view <bold>23</bold> chaetotaxy of juvenile, I instar. Scale bars: 0.1 mm.</p></caption><graphic xmlns:xlink="http://www.w3.org/1999/xlink" xlink:href="zookeys-1005-001-g002.jpg" position="float" orientation="portrait" xlink:type="simple" id="oo_488433.jpg"><uri content-type="original_file" xlink:type="simple">https://binary.pensoft.net/fig/488433</uri></graphic></fig></tp:treatment-sec><tp:treatment-sec sec-type="etymology" id="SECID0E3WAE"><title>Etymology.</title><p>The name of the new species is intended to reflect the morphological variability.</p></tp:treatment-sec><tp:treatment-sec sec-type="Affinities" id="SECID0EBXAE"><title>Affinities.</title><p>Apart from the new species, there are only four congeners known in the world fauna that are characterised by a shortened furca with five or fewer dental setae, coupled with a tridentate retinaculum and only one tenent seta on each leg: <italic><tp:taxon-name><tp:taxon-name-part taxon-name-part-type="genus" reg="Hypogastrura">H.</tp:taxon-name-part> <tp:taxon-name-part taxon-name-part-type="species" reg="oreophila">oreophila</tp:taxon-name-part></tp:taxon-name></italic> Butschek, 1948, <italic><tp:taxon-name><tp:taxon-name-part taxon-name-part-type="genus" reg="Hypogastrura">H.</tp:taxon-name-part> <tp:taxon-name-part taxon-name-part-type="species" reg="exigua">exigua</tp:taxon-name-part></tp:taxon-name></italic> Gisin, 1958, <italic><tp:taxon-name><tp:taxon-name-part taxon-name-part-type="genus" reg="Hypogastrura">H.</tp:taxon-name-part> <tp:taxon-name-part taxon-name-part-type="species" reg="mongolica">mongolica</tp:taxon-name-part></tp:taxon-name></italic> (Nosek, 1976), and <italic><tp:taxon-name><tp:taxon-name-part taxon-name-part-type="genus" reg="Hypogastrura">H.</tp:taxon-name-part> <tp:taxon-name-part taxon-name-part-type="species" reg="magistri">magistri</tp:taxon-name-part></tp:taxon-name></italic> Babenko, 1994. The first two species are from high-montane habitats in the European Alps, and both have been recently redescribed (<xref ref-type="bibr" rid="B46">Skarżyński 2011</xref>). They are much smaller than <italic><tp:taxon-name><tp:taxon-name-part taxon-name-part-type="genus" reg="Hypogastrura">H.</tp:taxon-name-part> <tp:taxon-name-part taxon-name-part-type="species" reg="variata">variata</tp:taxon-name-part></tp:taxon-name></italic> sp. nov. (0.8 mm vs. 1.2–1.8 mm) and have short, undifferentiated, dorsal setae and a longer furca (dens+mucro/U<sub>3</sub> with ratio ~ 2 vs. 1.0–1.3 in <italic><tp:taxon-name><tp:taxon-name-part taxon-name-part-type="genus" reg="Hypogastrura">H.</tp:taxon-name-part> <tp:taxon-name-part taxon-name-part-type="species" reg="variata">variata</tp:taxon-name-part></tp:taxon-name></italic> sp. nov.). In addition, <italic><tp:taxon-name><tp:taxon-name-part taxon-name-part-type="genus" reg="Hypogastrura">H.</tp:taxon-name-part> <tp:taxon-name-part taxon-name-part-type="species" reg="oreophila">oreophila</tp:taxon-name-part></tp:taxon-name></italic> is characterised by the presence of m-setae on <abbrev xmlns:xlink="http://www.w3.org/1999/xlink" xlink:title="abdominal segments" id="ABBRID0E51AE" xlink:type="simple">Abd</abbrev>.5, a broadened maxillary L.1, an inner tooth on the unguis and a hook-like mucro with a broad outer lamella, whereas <italic><tp:taxon-name><tp:taxon-name-part taxon-name-part-type="genus" reg="Hypogastrura">H.</tp:taxon-name-part> <tp:taxon-name-part taxon-name-part-type="species" reg="exigua">exigua</tp:taxon-name-part></tp:taxon-name></italic> shows a larger <abbrev xmlns:xlink="http://www.w3.org/1999/xlink" xlink:title="postantennal organ" id="ABBRID0EN2AE" xlink:type="simple">PAO</abbrev> (~1.5 ocellus) and more numerous setae on <abbrev xmlns:xlink="http://www.w3.org/1999/xlink" xlink:title="ventral tube" id="ABBRID0E12AE" xlink:type="simple">VT</abbrev> (5+5 vs. 4+4 in <italic><tp:taxon-name><tp:taxon-name-part taxon-name-part-type="genus" reg="Hypogastrura">H.</tp:taxon-name-part> <tp:taxon-name-part taxon-name-part-type="species" reg="variata">variata</tp:taxon-name-part></tp:taxon-name></italic> sp. nov.).</p><p>The two other similar species, <italic><tp:taxon-name><tp:taxon-name-part taxon-name-part-type="genus" reg="Hypogastrura">H.</tp:taxon-name-part> <tp:taxon-name-part taxon-name-part-type="species" reg="mongolica">mongolica</tp:taxon-name-part></tp:taxon-name></italic> and <italic><tp:taxon-name><tp:taxon-name-part taxon-name-part-type="genus" reg="Hypogastrura">H.</tp:taxon-name-part> <tp:taxon-name-part taxon-name-part-type="species" reg="magistri">magistri</tp:taxon-name-part></tp:taxon-name></italic>, are known from mountainous regions of Central Asia (northern Mongolia and western Tuva). Of these, <italic><tp:taxon-name><tp:taxon-name-part taxon-name-part-type="genus" reg="Hypogastrura">H.</tp:taxon-name-part> <tp:taxon-name-part taxon-name-part-type="species" reg="magistri">magistri</tp:taxon-name-part></tp:taxon-name></italic> can easily be distinguished due to the presence of six or seven curved sensilla on <abbrev xmlns:xlink="http://www.w3.org/1999/xlink" xlink:title="antennal segments" id="ABBRID0EM4AE" xlink:type="simple">Ant</abbrev>.4 (vs. four in <italic><tp:taxon-name><tp:taxon-name-part taxon-name-part-type="genus" reg="Hypogastrura">H.</tp:taxon-name-part> <tp:taxon-name-part taxon-name-part-type="species" reg="variata">variata</tp:taxon-name-part></tp:taxon-name></italic> sp. nov.) and the presence of additional setae on <abbrev xmlns:xlink="http://www.w3.org/1999/xlink" xlink:title="abdominal segments" id="ABBRID0EE5AE" xlink:type="simple">Abd</abbrev>.4 and <abbrev xmlns:xlink="http://www.w3.org/1999/xlink" xlink:title="abdominal segments" id="ABBRID0EI5AE" xlink:type="simple">Abd</abbrev>.5. As regards <italic><tp:taxon-name><tp:taxon-name-part taxon-name-part-type="genus" reg="Hypogastrura">H.</tp:taxon-name-part> <tp:taxon-name-part taxon-name-part-type="species" reg="mongolica">mongolica</tp:taxon-name-part></tp:taxon-name></italic>, its comparison with <italic><tp:taxon-name><tp:taxon-name-part taxon-name-part-type="genus" reg="Hypogastrura">H.</tp:taxon-name-part> <tp:taxon-name-part taxon-name-part-type="species" reg="variata">variata</tp:taxon-name-part></tp:taxon-name></italic> sp. nov. is impossible, because the holotype, the only known specimen, of <italic><tp:taxon-name><tp:taxon-name-part taxon-name-part-type="genus" reg="Hypogastrura">H.</tp:taxon-name-part> <tp:taxon-name-part taxon-name-part-type="species" reg="mongolica">mongolica</tp:taxon-name-part></tp:taxon-name></italic> was immature (<xref ref-type="bibr" rid="B46">Skarżyński 2011</xref>). According to the original description (<xref ref-type="bibr" rid="B43">Nosek 1976</xref>) and redescription of the type (<xref ref-type="bibr" rid="B46">Skarżyński 2011</xref>), <italic><tp:taxon-name><tp:taxon-name-part taxon-name-part-type="genus" reg="Hypogastrura">H.</tp:taxon-name-part> <tp:taxon-name-part taxon-name-part-type="species" reg="mongolica">mongolica</tp:taxon-name-part></tp:taxon-name></italic> differs from <italic><tp:taxon-name><tp:taxon-name-part taxon-name-part-type="genus" reg="Hypogastrura">H.</tp:taxon-name-part> <tp:taxon-name-part taxon-name-part-type="species" reg="variata">variata</tp:taxon-name-part></tp:taxon-name></italic> sp. nov. in being smaller (0.6 mm long) and lighter in colouration, the “body clothed sparsely with short setae”, long tergal sensilla and an inner tooth on the unguis, but at least some of these characters may reflect its immature status. Nevertheless, <italic><tp:taxon-name><tp:taxon-name-part taxon-name-part-type="genus" reg="Hypogastrura">H.</tp:taxon-name-part> <tp:taxon-name-part taxon-name-part-type="species" reg="mongolica">mongolica</tp:taxon-name-part></tp:taxon-name></italic> and <italic><tp:taxon-name><tp:taxon-name-part taxon-name-part-type="genus" reg="Hypogastrura">H.</tp:taxon-name-part> <tp:taxon-name-part taxon-name-part-type="species" reg="variata">variata</tp:taxon-name-part></tp:taxon-name></italic> sp. nov. are unlikely to be synonymous from an ecological point of view alone, because their habitat preferences are drastically different: litter of a mountain forest vs. a saline maritime marsh.</p><p>There are another four known Palaearctic congeners which may be related to the above group: <italic><tp:taxon-name><tp:taxon-name-part taxon-name-part-type="genus" reg="Hypogastrura">H.</tp:taxon-name-part> <tp:taxon-name-part taxon-name-part-type="species" reg="capitata">capitata</tp:taxon-name-part></tp:taxon-name></italic> Cassagnau &amp; Delamare, 1955 (Lebanon), <italic><tp:taxon-name><tp:taxon-name-part taxon-name-part-type="genus" reg="Hypogastrura">H.</tp:taxon-name-part> <tp:taxon-name-part taxon-name-part-type="species" reg="verruculata">verruculata</tp:taxon-name-part></tp:taxon-name></italic> Rusek, 1967 (China), <italic><tp:taxon-name><tp:taxon-name-part taxon-name-part-type="genus" reg="Hypogastrura">H.</tp:taxon-name-part> <tp:taxon-name-part taxon-name-part-type="species" reg="ramia">ramia</tp:taxon-name-part></tp:taxon-name></italic> Lee &amp; Choe, 1979 (South Korea), and <italic><tp:taxon-name><tp:taxon-name-part taxon-name-part-type="genus" reg="Hypogastrura">H.</tp:taxon-name-part> <tp:taxon-name-part taxon-name-part-type="species" reg="pizzoci">pizzoci</tp:taxon-name-part></tp:taxon-name></italic> Fanciulli &amp; Dallai, 2008 (Italy). All of them are also characterised by the presence of a single tenent seta on each leg, and the unguiculus with a basal lamella and a tridentate retinaculum, but they all share a complete, less strongly reduced furca with six posterior setae.</p></tp:treatment-sec><tp:treatment-sec sec-type="Molecular data" id="SECID0EGDAG"><title>Molecular data.</title><p>Unfortunately, the GenBank does not contain sequences of any of the above-mentioned species. Therefore, the isolated position of <italic><tp:taxon-name><tp:taxon-name-part taxon-name-part-type="genus" reg="Hypogastrura">H.</tp:taxon-name-part> <tp:taxon-name-part taxon-name-part-type="species" reg="variata">variata</tp:taxon-name-part></tp:taxon-name></italic> sp. nov. among fifteen taxonomic units of <italic><tp:taxon-name><tp:taxon-name-part taxon-name-part-type="genus" reg="Hypogastrura">Hypogastrura</tp:taxon-name-part></tp:taxon-name></italic> present in the GenBank is not particularly surprising and may well serve as an additional confirmation of its independent status. Molecular data have shown that the divergences between all units considered are rather high (Table <xref ref-type="table" rid="T3">3</xref>). The average interspecific divergence between all species is 26.3% (ranging from 15.9 to 36.4%), while it is 26.7% for <italic><tp:taxon-name><tp:taxon-name-part taxon-name-part-type="genus" reg="Hypogastrura">H.</tp:taxon-name-part> <tp:taxon-name-part taxon-name-part-type="species" reg="variata">variata</tp:taxon-name-part></tp:taxon-name></italic> sp. nov. and the other fourteen species (ranging from 23.0 to 31.4%). Nevertheless, it seems noteworthy that the molecular trees obtained fail to fully reflect the relationships within the genus <italic><tp:taxon-name><tp:taxon-name-part taxon-name-part-type="genus" reg="Hypogastrura">Hypogastrura</tp:taxon-name-part></tp:taxon-name></italic> based on morphological evidence alone. The most apparent assumption explaining this fact is that the molecular data are still too scant to realistically construct reliable trees that would adequately reflect the real phylogenetic relationships within the genus.</p><table-wrap id="T3" position="float" orientation="portrait"><label>Table 3.</label><caption><p>K2P distances in <italic><tp:taxon-name><tp:taxon-name-part taxon-name-part-type="genus" reg="Hypogastrura">Hypogastrura</tp:taxon-name-part></tp:taxon-name></italic> species from GenBank and our sequences, measured in %.</p></caption><table id="TID0E3VBG" rules="all"><tbody><tr><th rowspan="1" colspan="1"/><th rowspan="1" colspan="1">Species</th><th rowspan="1" colspan="1">Region</th><th rowspan="1" colspan="1">1</th><th rowspan="1" colspan="1">2</th><th rowspan="1" colspan="1">3</th><th rowspan="1" colspan="1">4</th><th rowspan="1" colspan="1">5</th><th rowspan="1" colspan="1">6</th><th rowspan="1" colspan="1">7</th><th rowspan="1" colspan="1">8</th><th rowspan="1" colspan="1">9</th><th rowspan="1" colspan="1">10</th><th rowspan="1" colspan="1">11</th><th rowspan="1" colspan="1">12</th><th rowspan="1" colspan="1">13</th><th rowspan="1" colspan="1">14</th></tr><tr><td rowspan="1" colspan="1">1</td><td rowspan="1" colspan="1">
                    <italic><tp:taxon-name><tp:taxon-name-part taxon-name-part-type="genus" reg="Hypogastrura">H.</tp:taxon-name-part> <tp:taxon-name-part taxon-name-part-type="species" reg="arctandria">arctandria</tp:taxon-name-part></tp:taxon-name></italic>
                  </td><td rowspan="1" colspan="1">Ontario</td><td rowspan="1" colspan="1"/><td rowspan="1" colspan="1"/><td rowspan="1" colspan="1"/><td rowspan="1" colspan="1"/><td rowspan="1" colspan="1"/><td rowspan="1" colspan="1"/><td rowspan="1" colspan="1"/><td rowspan="1" colspan="1"/><td rowspan="1" colspan="1"/><td rowspan="1" colspan="1"/><td rowspan="1" colspan="1"/><td rowspan="1" colspan="1"/><td rowspan="1" colspan="1"/><td rowspan="1" colspan="1"/></tr><tr><td rowspan="1" colspan="1">2</td><td rowspan="1" colspan="1">
                    <italic><tp:taxon-name><tp:taxon-name-part taxon-name-part-type="genus" reg="Hypogastrura">H.</tp:taxon-name-part> <tp:taxon-name-part taxon-name-part-type="species" reg="assimilis">assimilis</tp:taxon-name-part></tp:taxon-name></italic>
                  </td><td rowspan="1" colspan="1">Ontario</td><td rowspan="1" colspan="1">20.2</td><td rowspan="1" colspan="1"/><td rowspan="1" colspan="1"/><td rowspan="1" colspan="1"/><td rowspan="1" colspan="1"/><td rowspan="1" colspan="1"/><td rowspan="1" colspan="1"/><td rowspan="1" colspan="1"/><td rowspan="1" colspan="1"/><td rowspan="1" colspan="1"/><td rowspan="1" colspan="1"/><td rowspan="1" colspan="1"/><td rowspan="1" colspan="1"/><td rowspan="1" colspan="1"/></tr><tr><td rowspan="1" colspan="1">3</td><td rowspan="1" colspan="1">
                    <italic><tp:taxon-name><tp:taxon-name-part taxon-name-part-type="genus" reg="Hypogastrura">H.</tp:taxon-name-part> <tp:taxon-name-part taxon-name-part-type="species" reg="yosii">yosii</tp:taxon-name-part></tp:taxon-name></italic>
                  </td><td rowspan="1" colspan="1">Kunashir</td><td rowspan="1" colspan="1">22.2</td><td rowspan="1" colspan="1">25.2</td><td rowspan="1" colspan="1"/><td rowspan="1" colspan="1"/><td rowspan="1" colspan="1"/><td rowspan="1" colspan="1"/><td rowspan="1" colspan="1"/><td rowspan="1" colspan="1"/><td rowspan="1" colspan="1"/><td rowspan="1" colspan="1"/><td rowspan="1" colspan="1"/><td rowspan="1" colspan="1"/><td rowspan="1" colspan="1"/><td rowspan="1" colspan="1"/></tr><tr><td rowspan="1" colspan="1">4</td><td rowspan="1" colspan="1">
                    <italic><tp:taxon-name><tp:taxon-name-part taxon-name-part-type="genus" reg="Hypogastrura">H.</tp:taxon-name-part> <tp:taxon-name-part taxon-name-part-type="species" reg="concolor">concolor</tp:taxon-name-part></tp:taxon-name></italic>
                  </td><td rowspan="1" colspan="1">Ontario</td><td rowspan="1" colspan="1">25.6</td><td rowspan="1" colspan="1">26.3</td><td rowspan="1" colspan="1">23.8</td><td rowspan="1" colspan="1"/><td rowspan="1" colspan="1"/><td rowspan="1" colspan="1"/><td rowspan="1" colspan="1"/><td rowspan="1" colspan="1"/><td rowspan="1" colspan="1"/><td rowspan="1" colspan="1"/><td rowspan="1" colspan="1"/><td rowspan="1" colspan="1"/><td rowspan="1" colspan="1"/><td rowspan="1" colspan="1"/></tr><tr><td rowspan="1" colspan="1">5</td><td rowspan="1" colspan="1">
                    <italic><tp:taxon-name><tp:taxon-name-part taxon-name-part-type="genus" reg="Hypogastrura">H.</tp:taxon-name-part> <tp:taxon-name-part taxon-name-part-type="species" reg="distincta">distincta</tp:taxon-name-part></tp:taxon-name></italic>
                  </td><td rowspan="1" colspan="1">Ontario</td><td rowspan="1" colspan="1">19.2</td><td rowspan="1" colspan="1">26.1</td><td rowspan="1" colspan="1">24.2</td><td rowspan="1" colspan="1">22.5</td><td rowspan="1" colspan="1"/><td rowspan="1" colspan="1"/><td rowspan="1" colspan="1"/><td rowspan="1" colspan="1"/><td rowspan="1" colspan="1"/><td rowspan="1" colspan="1"/><td rowspan="1" colspan="1"/><td rowspan="1" colspan="1"/><td rowspan="1" colspan="1"/><td rowspan="1" colspan="1"/></tr><tr><td rowspan="1" colspan="1">6</td><td rowspan="1" colspan="1">
                    <italic><tp:taxon-name><tp:taxon-name-part taxon-name-part-type="genus" reg="Hypogastrura">H.</tp:taxon-name-part> <tp:taxon-name-part taxon-name-part-type="species" reg="helena">helena</tp:taxon-name-part></tp:taxon-name></italic>
                  </td><td rowspan="1" colspan="1">Alaska</td><td rowspan="1" colspan="1">25.7</td><td rowspan="1" colspan="1">28.2</td><td rowspan="1" colspan="1">28.5</td><td rowspan="1" colspan="1">23.5</td><td rowspan="1" colspan="1">21.5</td><td rowspan="1" colspan="1"/><td rowspan="1" colspan="1"/><td rowspan="1" colspan="1"/><td rowspan="1" colspan="1"/><td rowspan="1" colspan="1"/><td rowspan="1" colspan="1"/><td rowspan="1" colspan="1"/><td rowspan="1" colspan="1"/><td rowspan="1" colspan="1"/></tr><tr><td rowspan="1" colspan="1">7</td><td rowspan="1" colspan="1">
                    <italic><tp:taxon-name><tp:taxon-name-part taxon-name-part-type="genus" reg="Hypogastrura">H.</tp:taxon-name-part> <tp:taxon-name-part taxon-name-part-type="species" reg="macrotuberculata">macrotuberculata</tp:taxon-name-part></tp:taxon-name></italic>
                  </td><td rowspan="1" colspan="1">Ontario</td><td rowspan="1" colspan="1">22.7</td><td rowspan="1" colspan="1">29.9</td><td rowspan="1" colspan="1">29.4</td><td rowspan="1" colspan="1">29.3</td><td rowspan="1" colspan="1">21.1</td><td rowspan="1" colspan="1">28.6</td><td rowspan="1" colspan="1"/><td rowspan="1" colspan="1"/><td rowspan="1" colspan="1"/><td rowspan="1" colspan="1"/><td rowspan="1" colspan="1"/><td rowspan="1" colspan="1"/><td rowspan="1" colspan="1"/><td rowspan="1" colspan="1"/></tr><tr><td rowspan="1" colspan="1">8</td><td rowspan="1" colspan="1">
                    <italic><tp:taxon-name><tp:taxon-name-part taxon-name-part-type="genus" reg="Hypogastrura">H.</tp:taxon-name-part> <tp:taxon-name-part taxon-name-part-type="species" reg="socialis">socialis</tp:taxon-name-part></tp:taxon-name></italic>
                  </td><td rowspan="1" colspan="1">Estonia</td><td rowspan="1" colspan="1">23.0</td><td rowspan="1" colspan="1">26.8</td><td rowspan="1" colspan="1">26.9</td><td rowspan="1" colspan="1">29.0</td><td rowspan="1" colspan="1">24.3</td><td rowspan="1" colspan="1">24.3</td><td rowspan="1" colspan="1">27.7</td><td rowspan="1" colspan="1"/><td rowspan="1" colspan="1"/><td rowspan="1" colspan="1"/><td rowspan="1" colspan="1"/><td rowspan="1" colspan="1"/><td rowspan="1" colspan="1"/><td rowspan="1" colspan="1"/></tr><tr><td rowspan="1" colspan="1">9</td><td rowspan="1" colspan="1">
                    <italic><tp:taxon-name><tp:taxon-name-part taxon-name-part-type="genus" reg="Hypogastrura">H.</tp:taxon-name-part> <tp:taxon-name-part taxon-name-part-type="species" reg="reticulata">reticulata</tp:taxon-name-part></tp:taxon-name></italic>
                  </td><td rowspan="1" colspan="1">Japan</td><td rowspan="1" colspan="1">30.3</td><td rowspan="1" colspan="1">34.8</td><td rowspan="1" colspan="1">34.2</td><td rowspan="1" colspan="1">32.2</td><td rowspan="1" colspan="1">26.3</td><td rowspan="1" colspan="1">28.4</td><td rowspan="1" colspan="1">28.4</td><td rowspan="1" colspan="1">31.4</td><td rowspan="1" colspan="1"/><td rowspan="1" colspan="1"/><td rowspan="1" colspan="1"/><td rowspan="1" colspan="1"/><td rowspan="1" colspan="1"/><td rowspan="1" colspan="1"/></tr><tr><td rowspan="1" colspan="1">10</td><td rowspan="1" colspan="1">
                    <italic><tp:taxon-name><tp:taxon-name-part taxon-name-part-type="genus" reg="Hypogastrura">H.</tp:taxon-name-part> <tp:taxon-name-part taxon-name-part-type="species" reg="sensilis">sensilis</tp:taxon-name-part></tp:taxon-name></italic>
                  </td><td rowspan="1" colspan="1">Ontario</td><td rowspan="1" colspan="1">23.6</td><td rowspan="1" colspan="1">28.0</td><td rowspan="1" colspan="1">25.6</td><td rowspan="1" colspan="1">18.9</td><td rowspan="1" colspan="1">23.7</td><td rowspan="1" colspan="1">23.0</td><td rowspan="1" colspan="1">28.8</td><td rowspan="1" colspan="1">26.9</td><td rowspan="1" colspan="1">35.4</td><td rowspan="1" colspan="1"/><td rowspan="1" colspan="1"/><td rowspan="1" colspan="1"/><td rowspan="1" colspan="1"/><td rowspan="1" colspan="1"/></tr><tr><td rowspan="1" colspan="1">11</td><td rowspan="1" colspan="1"><italic><tp:taxon-name><tp:taxon-name-part taxon-name-part-type="genus" reg="Hypogastrura">H.</tp:taxon-name-part> <tp:taxon-name-part taxon-name-part-type="species" reg="variata">variata</tp:taxon-name-part></tp:taxon-name></italic> sp. nov.</td><td rowspan="1" colspan="1">Magadan</td><td rowspan="1" colspan="1">23.0</td><td rowspan="1" colspan="1">26.8</td><td rowspan="1" colspan="1">26.9</td><td rowspan="1" colspan="1">29.0</td><td rowspan="1" colspan="1">24.3</td><td rowspan="1" colspan="1">24.3</td><td rowspan="1" colspan="1">27.7</td><td rowspan="1" colspan="1">25.2</td><td rowspan="1" colspan="1">31.4</td><td rowspan="1" colspan="1">26.9</td><td rowspan="1" colspan="1"/><td rowspan="1" colspan="1"/><td rowspan="1" colspan="1"/><td rowspan="1" colspan="1"/></tr><tr><td rowspan="1" colspan="1">12</td><td rowspan="1" colspan="1">
                    <italic><tp:taxon-name><tp:taxon-name-part taxon-name-part-type="genus" reg="Hypogastrura">H.</tp:taxon-name-part> <tp:taxon-name-part taxon-name-part-type="species" reg="subboldorii">subboldorii</tp:taxon-name-part></tp:taxon-name></italic>
                  </td><td rowspan="1" colspan="1">France</td><td rowspan="1" colspan="1">21.4</td><td rowspan="1" colspan="1">28.3</td><td rowspan="1" colspan="1">23.3</td><td rowspan="1" colspan="1">23.6</td><td rowspan="1" colspan="1">24.0</td><td rowspan="1" colspan="1">24.9</td><td rowspan="1" colspan="1">24.4</td><td rowspan="1" colspan="1">26.2</td><td rowspan="1" colspan="1">34.2</td><td rowspan="1" colspan="1">22.6</td><td rowspan="1" colspan="1">26.2</td><td rowspan="1" colspan="1"/><td rowspan="1" colspan="1"/><td rowspan="1" colspan="1"/></tr><tr><td rowspan="1" colspan="1">13</td><td rowspan="1" colspan="1">
                    <italic><tp:taxon-name><tp:taxon-name-part taxon-name-part-type="genus" reg="Hypogastrura">H.</tp:taxon-name-part> <tp:taxon-name-part taxon-name-part-type="species" reg="tooliki">tooliki</tp:taxon-name-part></tp:taxon-name></italic>
                  </td><td rowspan="1" colspan="1">Alberta</td><td rowspan="1" colspan="1">26.6</td><td rowspan="1" colspan="1">28.3</td><td rowspan="1" colspan="1">27.6</td><td rowspan="1" colspan="1">25.0</td><td rowspan="1" colspan="1">28.3</td><td rowspan="1" colspan="1">26.0</td><td rowspan="1" colspan="1">28.3</td><td rowspan="1" colspan="1">27.2</td><td rowspan="1" colspan="1">28.3</td><td rowspan="1" colspan="1">25.4</td><td rowspan="1" colspan="1">27.2</td><td rowspan="1" colspan="1">26.1</td><td rowspan="1" colspan="1"/><td rowspan="1" colspan="1"/></tr><tr><td rowspan="1" colspan="1">14</td><td rowspan="1" colspan="1">
                    <italic><tp:taxon-name><tp:taxon-name-part taxon-name-part-type="genus" reg="Hypogastrura">H.</tp:taxon-name-part> <tp:taxon-name-part taxon-name-part-type="species" reg="vernalis">vernalis</tp:taxon-name-part></tp:taxon-name></italic>
                  </td><td rowspan="1" colspan="1">France</td><td rowspan="1" colspan="1">27.0</td><td rowspan="1" colspan="1">24.6</td><td rowspan="1" colspan="1">25.3</td><td rowspan="1" colspan="1">26.2</td><td rowspan="1" colspan="1">26.5</td><td rowspan="1" colspan="1">27.7</td><td rowspan="1" colspan="1">23.8</td><td rowspan="1" colspan="1">28.7</td><td rowspan="1" colspan="1">36.6</td><td rowspan="1" colspan="1">23.9</td><td rowspan="1" colspan="1">28.7</td><td rowspan="1" colspan="1">27.6</td><td rowspan="1" colspan="1">27.6</td><td rowspan="1" colspan="1"/></tr><tr><td rowspan="1" colspan="1">15</td><td rowspan="1" colspan="1">
                    <italic><tp:taxon-name><tp:taxon-name-part taxon-name-part-type="genus" reg="Hypogastrura">H.</tp:taxon-name-part> <tp:taxon-name-part taxon-name-part-type="species" reg="viatica">viatica</tp:taxon-name-part></tp:taxon-name></italic>
                  </td><td rowspan="1" colspan="1">Churchill</td><td rowspan="1" colspan="1">24.2</td><td rowspan="1" colspan="1">26.2</td><td rowspan="1" colspan="1">24.8</td><td rowspan="1" colspan="1">18.1</td><td rowspan="1" colspan="1">23.4</td><td rowspan="1" colspan="1">25.3</td><td rowspan="1" colspan="1">31.4</td><td rowspan="1" colspan="1">26.6</td><td rowspan="1" colspan="1">36.4</td><td rowspan="1" colspan="1">15.9</td><td rowspan="1" colspan="1">26.6</td><td rowspan="1" colspan="1">22.7</td><td rowspan="1" colspan="1">30.0</td><td rowspan="1" colspan="1">26.0</td></tr></tbody></table></table-wrap></tp:treatment-sec><tp:treatment-sec sec-type="distribution" id="SECID0E5EBG"><title>Distribution and ecology.</title><p><italic><tp:taxon-name><tp:taxon-name-part taxon-name-part-type="genus" reg="Hypogastrura">Hypogastrura</tp:taxon-name-part> <tp:taxon-name-part taxon-name-part-type="species" reg="variata">variata</tp:taxon-name-part></tp:taxon-name></italic> sp. nov. was collected in two neighbouring sites located on the northern shore of the Sea of Okhotsk, both in the vicinity of Magadan. It seems to inhabit a narrow belt of mudflat maritime marshes, i.e., a monodominant plant association <italic><tp:taxon-name><tp:taxon-name-part taxon-name-part-type="genus" reg="Puccinellietum">Puccinellietum</tp:taxon-name-part> <tp:taxon-name-part taxon-name-part-type="species" reg="phryganodis">phryganodis</tp:taxon-name-part></tp:taxon-name></italic>, where it achieves very high abundance levels and is the most common collembolan species. Its occurrence in all other types of marsh in the study area was sporadic.</p></tp:treatment-sec><tp:treatment-sec><!--Section generated to contain objects referenced in tp:taxon-treatment.--><table-wrap id="T1" position="float" orientation="portrait"><label>Table 1.</label><caption><p>Species used for molecular study, primers, and GenBank accession numbers of the sequences.</p></caption><table id="TID0EACBG" rules="all"><tbody><tr><th rowspan="1" colspan="1">Species</th><th rowspan="1" colspan="1">Forward primer</th><th rowspan="1" colspan="1">Reverse primer</th><th rowspan="1" colspan="1"><abbrev xmlns:xlink="http://www.w3.org/1999/xlink" xlink:title="cytochrome oxidase subunit I" id="ABBRID0EQGAC" xlink:type="simple">COI</abbrev> sequence number</th><th rowspan="1" colspan="1">Sequence size</th></tr><tr><td rowspan="1" colspan="1"><italic><tp:taxon-name><tp:taxon-name-part taxon-name-part-type="genus" reg="Hypogastrura">Hypogastrura</tp:taxon-name-part> <tp:taxon-name-part taxon-name-part-type="species" reg="variata">variata</tp:taxon-name-part></tp:taxon-name></italic> sp. nov.</td><td rowspan="1" colspan="1">colfol-for: tttcaacaaatcataargayatygg</td><td rowspan="1" colspan="1">colfol-rev: taaacttcnggrtgnccaaaaaatca</td><td rowspan="1" colspan="1">
                <ext-link xmlns:xlink="http://www.w3.org/1999/xlink" ext-link-type="gen" xlink:href="KY066780" xlink:type="simple">KY066780</ext-link>
                <ext-link xmlns:xlink="http://www.w3.org/1999/xlink" ext-link-type="gen" xlink:href="KY066781" xlink:type="simple">KY066781</ext-link>
                <ext-link xmlns:xlink="http://www.w3.org/1999/xlink" ext-link-type="gen" xlink:href="KY066782" xlink:type="simple">KY066782</ext-link>
                <ext-link xmlns:xlink="http://www.w3.org/1999/xlink" ext-link-type="gen" xlink:href="KY066783" xlink:type="simple">KY066783</ext-link>
              </td><td rowspan="1" colspan="1">660 bp</td></tr><tr><td rowspan="1" colspan="1"><italic><tp:taxon-name><tp:taxon-name-part taxon-name-part-type="genus" reg="Hypogastrura">Hypogastrura</tp:taxon-name-part> <tp:taxon-name-part taxon-name-part-type="species" reg="yosii">yosii</tp:taxon-name-part></tp:taxon-name></italic> Stach, 1964</td><td rowspan="1" colspan="1">colfol-for: tttcaacaaatcataargayatygg</td><td rowspan="1" colspan="1">colfol-rev: taaacttcnggrtgnccaaaaaatca</td><td rowspan="1" colspan="1">
                <ext-link xmlns:xlink="http://www.w3.org/1999/xlink" ext-link-type="gen" xlink:href="KY066784" xlink:type="simple">KY066784</ext-link>
                <ext-link xmlns:xlink="http://www.w3.org/1999/xlink" ext-link-type="gen" xlink:href="KY066785" xlink:type="simple">KY066785</ext-link>
                <ext-link xmlns:xlink="http://www.w3.org/1999/xlink" ext-link-type="gen" xlink:href="KY066786" xlink:type="simple">KY066786</ext-link>
              </td><td rowspan="1" colspan="1">660 bp</td></tr><tr><td rowspan="1" colspan="1"><italic><tp:taxon-name><tp:taxon-name-part taxon-name-part-type="genus" reg="Xenylla">Xenylla</tp:taxon-name-part> <tp:taxon-name-part taxon-name-part-type="species" reg="arnei">arnei</tp:taxon-name-part></tp:taxon-name></italic> sp. nov.</td><td rowspan="1" colspan="1">LCO1490_t1: tgtaaaacgacggccagtgg tcaacaaatcataaagatattgg</td><td rowspan="1" colspan="1">HCO2198_t1: caggaaacagctatgactaaacttc agggtgaccaaaaaatca</td><td rowspan="1" colspan="1">
                <ext-link xmlns:xlink="http://www.w3.org/1999/xlink" ext-link-type="gen" xlink:href="KY066787" xlink:type="simple">KY066787</ext-link>
                <ext-link xmlns:xlink="http://www.w3.org/1999/xlink" ext-link-type="gen" xlink:href="KY066788" xlink:type="simple">KY066788</ext-link>
                <ext-link xmlns:xlink="http://www.w3.org/1999/xlink" ext-link-type="gen" xlink:href="KY066789" xlink:type="simple">KY066789</ext-link>
              </td><td rowspan="1" colspan="1">652 bp</td></tr></tbody></table></table-wrap></tp:treatment-sec><ref-list><ref id="B46"><mixed-citation xmlns:xlink="http://www.w3.org/1999/xlink" xlink:type="simple"><person-group><name name-style="western"><surname>Skarżyński</surname><given-names>D</given-names></name></person-group> (<year>2011</year>) <article-title>A taxonomic study on some Alpine <italic><tp:taxon-name><tp:taxon-name-part taxon-name-part-type="genus">Hypogastrura</tp:taxon-name-part></tp:taxon-name></italic> Bourlet, 1839 (<tp:taxon-name><tp:taxon-name-part taxon-name-part-type="order">Collembola</tp:taxon-name-part></tp:taxon-name>, <tp:taxon-name><tp:taxon-name-part taxon-name-part-type="family">Hypogastruridae</tp:taxon-name-part></tp:taxon-name>).</article-title><source>Zootaxa</source><volume>2786</volume>: <fpage>62</fpage>–<lpage>68</lpage>. <ext-link xlink:type="simple" ext-link-type="doi" xlink:href="10.11646/zootaxa.2786.1.5">https://doi.org/10.11646/zootaxa.2786.1.5</ext-link></mixed-citation></ref><ref id="B43"><mixed-citation xmlns:xlink="http://www.w3.org/1999/xlink" xlink:type="simple"><person-group><name name-style="western"><surname>Nosek</surname><given-names>J</given-names></name></person-group> (<year>1976</year>) <article-title>A new species of springtail from the northern Mongolia <italic><tp:taxon-name><tp:taxon-name-part taxon-name-part-type="genus">Mesogastrura</tp:taxon-name-part> <tp:taxon-name-part taxon-name-part-type="species">mongolica</tp:taxon-name-part></tp:taxon-name></italic> sp. n. (<tp:taxon-name><tp:taxon-name-part taxon-name-part-type="order">Collembola</tp:taxon-name-part></tp:taxon-name>, <tp:taxon-name><tp:taxon-name-part taxon-name-part-type="family">Hypogastruridae</tp:taxon-name-part></tp:taxon-name>).</article-title><source>Biologia (Bratislava)</source><volume>31</volume>: <fpage>825</fpage>–<lpage>828</lpage>.</mixed-citation></ref></ref-list></tp:taxon-treatment>
