# Supplementary material for: Three new and one little-known species of Hypogastruridae (Collembola) from Russia’s northeast
Source: Zookeys. 2020 Dec 18;1005:1–20. doi: 10.3897/zookeys.1005.54882 (PMC7762750; doi:10.3897/zookeys.1005.54882)
Supplement: XML Treatment for Hypogastrura yosii [file zookeys.1005.54882-treatment2.xml]

<!DOCTYPE tp:taxon-treatment
  PUBLIC "-//TaxonX//DTD Taxonomic Treatment Publishing DTD v0 20100105//EN" "tax-treatment-NSO.dtd">
<tp:taxon-treatment xmlns:tp="http://www.plazi.org/taxpub"><tp:treatment-meta><kwd-group><label>Taxon classification</label><kwd><named-content xmlns:xlink="http://www.w3.org/1999/xlink" content-type="kingdom">Animalia</named-content></kwd><kwd><named-content xmlns:xlink="http://www.w3.org/1999/xlink" content-type="order">Poduromorpha</named-content></kwd><kwd><named-content xmlns:xlink="http://www.w3.org/1999/xlink" content-type="family">Hypogastrura</named-content></kwd></kwd-group><mixed-citation publication-type="journal"><person-group><name><surname>Babenko</surname><given-names>Anatoly</given-names></name><name><surname>Efeykin</surname><given-names>Boris</given-names></name><name><surname>Bizin</surname><given-names>Mikhail</given-names></name></person-group><article-title>Three new and one little-known species of <tp:taxon-name><tp:taxon-name-part taxon-name-part-type="family">Hypogastruridae</tp:taxon-name-part></tp:taxon-name> (<tp:taxon-name><tp:taxon-name-part taxon-name-part-type="order">Collembola</tp:taxon-name-part></tp:taxon-name>) from Russia’s northeast</article-title><source>Zookeys</source><day>18</day><month>12</month><year>2020</year><volume>1005</volume><fpage>1</fpage><lpage>20</lpage><pub-id pub-id-type="doi">10.3897/zookeys.1005.54882</pub-id></mixed-citation></tp:treatment-meta><tp:nomenclature><tp:taxon-name><object-id xmlns:xlink="http://www.w3.org/1999/xlink" content-type="arpha" xlink:type="simple">91DF61B9-9A32-5F05-874C-CC8FB4C537CA</object-id>
            <tp:taxon-name-part taxon-name-part-type="genus" reg="Hypogastrura">Hypogastrura</tp:taxon-name-part>
            <tp:taxon-name-part taxon-name-part-type="species" reg="yosii">yosii</tp:taxon-name-part>
          </tp:taxon-name><tp:taxon-authority>Stach, 1964</tp:taxon-authority><xref ref-type="fig" rid="F3">Figs 24–29</xref><tp:nomenclature-citation-list><tp:nomenclature-citation><tp:taxon-name><tp:taxon-name-part taxon-name-part-type="genus" reg="Hypogastrura"/> <tp:taxon-name-part taxon-name-part-type="species" reg="sheyangensis"/></tp:taxon-name><comment>Syn.: <tp:taxon-name><tp:taxon-name-part taxon-name-part-type="genus" reg="Hypogastrura">Hypogastrura</tp:taxon-name-part> <tp:taxon-name-part taxon-name-part-type="species" reg="sheyangensis">sheyangensis</tp:taxon-name-part></tp:taxon-name> Jiang, Tang &amp; Chen, 2007. </comment></tp:nomenclature-citation></tp:nomenclature-citation-list></tp:nomenclature><tp:treatment-sec sec-type="material" id="SECID0ESHBG"><title>Material.</title><p>Russia • 3 ♂♂, 9 ♀♀ (slides) and ~ 50 specimens (alcohol); Kuril Islands, Kunashir; <named-content xmlns:xlink="http://www.w3.org/1999/xlink" content-type="dwc:verbatimCoordinates" xlink:type="simple"><named-content content-type="geo-json" specific-use="{&#34;type&#34;:&#34;Point&#34;,&#34;coordinates&#34;:[145.553333,43.715167]}" id="NCID0E2HBG" xlink:type="simple">43°42.91'N, 145°33.20'E</named-content></named-content>; wrack beds; August 2017; K. Makarov leg. Several specimens from this material were sequenced (Table <xref ref-type="table" rid="T1">1</xref>). Their partial <abbrev xmlns:xlink="http://www.w3.org/1999/xlink" xlink:title="cytochrome oxidase subunit I" id="ABBRID0EEIBG" xlink:type="simple">COI</abbrev> genes were amplified and deposited in the GenBank under the sample ID: <ext-link xmlns:xlink="http://www.w3.org/1999/xlink" ext-link-type="gen" xlink:href="KY066784" xlink:type="simple">KY066784</ext-link>–<ext-link xmlns:xlink="http://www.w3.org/1999/xlink" ext-link-type="gen" xlink:href="KY066786" xlink:type="simple">KY066786</ext-link>.</p></tp:treatment-sec><tp:treatment-sec sec-type="Taxonomic remarks" id="SECID0ESIBG"><title>Taxonomic remarks.</title><p><xref ref-type="bibr" rid="B49">Stach’s (1964)</xref> original description of <italic><tp:taxon-name><tp:taxon-name-part taxon-name-part-type="genus" reg="Hypogastrura">H.</tp:taxon-name-part> <tp:taxon-name-part taxon-name-part-type="species" reg="yosii">yosii</tp:taxon-name-part></tp:taxon-name></italic> was based on two specimens collected in forest sites in eastern China. Its real position within the genus had remained unclear until it was recently redescribed from the types (<xref ref-type="bibr" rid="B31">Jia et al. 2011</xref>) and synonymised with <italic><tp:taxon-name><tp:taxon-name-part taxon-name-part-type="genus" reg="Hypogastrura">H.</tp:taxon-name-part> <tp:taxon-name-part taxon-name-part-type="species" reg="sheyangensis">sheyangensis</tp:taxon-name-part></tp:taxon-name></italic> Jiang, Tang &amp; Chen, 2007. The latter species was known from the coastal wetlands of the same region. Specimens from Kunashir Island fit rather well with the existing descriptions, but are significantly smaller, 0.7–0.9 mm vs. “up to 1.5 mm” in Chinese specimens.</p><p>Both recent descriptions (<xref ref-type="bibr" rid="B33">Jiang et al. 2007</xref>; <xref ref-type="bibr" rid="B31">Jia et al. 2011</xref>) considered <italic><tp:taxon-name><tp:taxon-name-part taxon-name-part-type="genus" reg="Hypogastrura">H.</tp:taxon-name-part> <tp:taxon-name-part taxon-name-part-type="species" reg="yosii">yosii</tp:taxon-name-part></tp:taxon-name></italic> as being most similar to two Nearctic species, viz. <italic><tp:taxon-name><tp:taxon-name-part taxon-name-part-type="genus" reg="Hypogastrura">H.</tp:taxon-name-part> <tp:taxon-name-part taxon-name-part-type="species" reg="matura">matura</tp:taxon-name-part></tp:taxon-name></italic> (Folsom, 1916) and <italic><tp:taxon-name><tp:taxon-name-part taxon-name-part-type="genus" reg="Hypogastrura">H.</tp:taxon-name-part> <tp:taxon-name-part taxon-name-part-type="species" reg="utahensis">utahensis</tp:taxon-name-part></tp:taxon-name></italic> (Wray, 1953) (now a junior synonym of <italic><tp:taxon-name><tp:taxon-name-part taxon-name-part-type="genus" reg="Hypogastrura">H.</tp:taxon-name-part> <tp:taxon-name-part taxon-name-part-type="species" reg="promatro">promatro</tp:taxon-name-part></tp:taxon-name></italic> (Wray, 1950) [see <xref ref-type="bibr" rid="B5">Bernard 2015</xref>]). This opinion was mainly based on the absence of seta p4 on <abbrev xmlns:xlink="http://www.w3.org/1999/xlink" xlink:title="abdominal segments" id="ABBRID0ESLBG" xlink:type="simple">Abd</abbrev>.4. In fact, this seta, set anteriorly to the p-row (almost aligned with m-setae), may occasionally be absent on one or both sides in many species of the <italic><tp:taxon-name><tp:taxon-name-part taxon-name-part-type="genus" reg="Hypogastrura"/><tp:taxon-name-part taxon-name-part-type="species" reg="manubrialis">manubrialis</tp:taxon-name-part></tp:taxon-name></italic>-group. This is also rather frequent in specimens of <italic><tp:taxon-name><tp:taxon-name-part taxon-name-part-type="genus" reg="Hypogastrura">H.</tp:taxon-name-part> <tp:taxon-name-part taxon-name-part-type="species" reg="yosii">yosii</tp:taxon-name-part></tp:taxon-name></italic> from Kunashir Island (Fig. <xref ref-type="fig" rid="F3">24</xref>). In our view, <italic><tp:taxon-name><tp:taxon-name-part taxon-name-part-type="genus" reg="Hypogastrura">H.</tp:taxon-name-part> <tp:taxon-name-part taxon-name-part-type="species" reg="yosii">yosii</tp:taxon-name-part></tp:taxon-name></italic> is closely related to the widespread <italic><tp:taxon-name><tp:taxon-name-part taxon-name-part-type="genus" reg="Hypogastrura">H.</tp:taxon-name-part> <tp:taxon-name-part taxon-name-part-type="species" reg="manubrialis">manubrialis</tp:taxon-name-part></tp:taxon-name></italic> (Tullberg, 1869). Apart from the absence of a seta m2 on Th.2 (one of the most notable peculiarities of <italic><tp:taxon-name><tp:taxon-name-part taxon-name-part-type="genus" reg="Hypogastrura">H.</tp:taxon-name-part> <tp:taxon-name-part taxon-name-part-type="species" reg="manubrialis">manubrialis</tp:taxon-name-part></tp:taxon-name></italic>), the similar number of sensilla on <abbrev xmlns:xlink="http://www.w3.org/1999/xlink" xlink:title="antennal segments" id="ABBRID0EZNBG" xlink:type="simple">Ant</abbrev>.4, the relatively large <abbrev xmlns:xlink="http://www.w3.org/1999/xlink" xlink:title="postantennal organ" id="ABBRID0E4NBG" xlink:type="simple">PAO</abbrev> with secondary projections at the base of the lobes, and the short anal spines, both species are characterised by an almost identical structure of the maxillary head (except for lam.6, which in <italic><tp:taxon-name><tp:taxon-name-part taxon-name-part-type="genus" reg="Hypogastrura">H.</tp:taxon-name-part> <tp:taxon-name-part taxon-name-part-type="species" reg="manubrialis">manubrialis</tp:taxon-name-part></tp:taxon-name></italic> has no denticles in the central part) (Fig. <xref ref-type="fig" rid="F3">25</xref>) and the absence of a a1 guard on the labial palp (Fig. <xref ref-type="fig" rid="F3">26</xref>). This short guard is present in most congeners studied, but not in the <italic><tp:taxon-name><tp:taxon-name-part taxon-name-part-type="genus" reg="Hypogastrura"/><tp:taxon-name-part taxon-name-part-type="species" reg="manubrialis">manubrialis</tp:taxon-name-part></tp:taxon-name></italic> group, in which it is present in only some species: <italic><tp:taxon-name><tp:taxon-name-part taxon-name-part-type="genus" reg="Hypogastrura">H.</tp:taxon-name-part> <tp:taxon-name-part taxon-name-part-type="species" reg="arctandria">arctandria</tp:taxon-name-part></tp:taxon-name></italic> Fjellberg, 1988, <italic><tp:taxon-name><tp:taxon-name-part taxon-name-part-type="genus" reg="Hypogastrura">H.</tp:taxon-name-part> <tp:taxon-name-part taxon-name-part-type="species" reg="assimilis">assimilis</tp:taxon-name-part></tp:taxon-name></italic> (Krausbauer, 1898), <italic><tp:taxon-name><tp:taxon-name-part taxon-name-part-type="genus" reg="Hypogastrura">H.</tp:taxon-name-part> <tp:taxon-name-part taxon-name-part-type="species" reg="vernalis">vernalis</tp:taxon-name-part></tp:taxon-name></italic> (Carl, 1901), and <italic><tp:taxon-name><tp:taxon-name-part taxon-name-part-type="genus" reg="Hypogastrura">H.</tp:taxon-name-part> <tp:taxon-name-part taxon-name-part-type="species" reg="promatro">promatro</tp:taxon-name-part></tp:taxon-name></italic>, but it is absent from others: <italic><tp:taxon-name><tp:taxon-name-part taxon-name-part-type="genus" reg="Hypogastrura">H.</tp:taxon-name-part> <tp:taxon-name-part taxon-name-part-type="species" reg="manubrialis">manubrialis</tp:taxon-name-part></tp:taxon-name></italic>, <italic><tp:taxon-name><tp:taxon-name-part taxon-name-part-type="genus" reg="Hypogastrura">H.</tp:taxon-name-part> <tp:taxon-name-part taxon-name-part-type="species" reg="yosii">yosii</tp:taxon-name-part></tp:taxon-name></italic>, <italic><tp:taxon-name><tp:taxon-name-part taxon-name-part-type="genus" reg="Hypogastrura">H.</tp:taxon-name-part> <tp:taxon-name-part taxon-name-part-type="species" reg="serrata">serrata</tp:taxon-name-part></tp:taxon-name></italic> (Ågren, 1904), and <italic><tp:taxon-name><tp:taxon-name-part taxon-name-part-type="genus" reg="Hypogastrura">H.</tp:taxon-name-part> <tp:taxon-name-part taxon-name-part-type="species" reg="rangkuli">rangkuli</tp:taxon-name-part></tp:taxon-name></italic> Martynova in <xref ref-type="bibr" rid="B41">Martynova and Chelnokov 1975</xref>. Meaningful differences between <italic><tp:taxon-name><tp:taxon-name-part taxon-name-part-type="genus" reg="Hypogastrura">H.</tp:taxon-name-part> <tp:taxon-name-part taxon-name-part-type="species" reg="yosii">yosii</tp:taxon-name-part></tp:taxon-name></italic> and <italic><tp:taxon-name><tp:taxon-name-part taxon-name-part-type="genus" reg="Hypogastrura">H.</tp:taxon-name-part> <tp:taxon-name-part taxon-name-part-type="species" reg="manubrialis">manubrialis</tp:taxon-name-part></tp:taxon-name></italic> appear to be limited by maxillary lam.6 (see above), the presence of seta p’ on <abbrev xmlns:xlink="http://www.w3.org/1999/xlink" xlink:title="antennal segments" id="ABBRID0ESSBG" xlink:type="simple">Ant</abbrev>.1 in <italic><tp:taxon-name><tp:taxon-name-part taxon-name-part-type="genus" reg="Hypogastrura">H.</tp:taxon-name-part> <tp:taxon-name-part taxon-name-part-type="species" reg="yosii">yosii</tp:taxon-name-part></tp:taxon-name></italic> (a variable character in specimens from Kunashir, where only six of ten specimens examined show p’ seta on at least one antenna) and a characteristic mucro shape, i.e., a long and slender mucro without clear lateral lamellae in <italic><tp:taxon-name><tp:taxon-name-part taxon-name-part-type="genus" reg="Hypogastrura">H.</tp:taxon-name-part> <tp:taxon-name-part taxon-name-part-type="species" reg="manubrialis">manubrialis</tp:taxon-name-part></tp:taxon-name></italic> or a mucro with an “upturned apex and [clear] outer lamella” in <italic><tp:taxon-name><tp:taxon-name-part taxon-name-part-type="genus" reg="Hypogastrura">H.</tp:taxon-name-part> <tp:taxon-name-part taxon-name-part-type="species" reg="yosii">yosii</tp:taxon-name-part></tp:taxon-name></italic> (Figs <xref ref-type="fig" rid="F3">27–29</xref>).</p><fig id="F3" position="float" orientation="portrait"><object-id xmlns:xlink="http://www.w3.org/1999/xlink" content-type="doi" xlink:type="simple">10.3897/zookeys.1005.54882.figures24-29</object-id><object-id xmlns:xlink="http://www.w3.org/1999/xlink" content-type="arpha" xlink:type="simple">0C722D0D-C22F-58DF-B2F2-B7D9C7511344</object-id><label>Figures 24–29.</label><caption><p><italic><tp:taxon-name><tp:taxon-name-part taxon-name-part-type="genus" reg="Hypogastrura">Hypogastrura</tp:taxon-name-part> <tp:taxon-name-part taxon-name-part-type="species" reg="yosii">yosii</tp:taxon-name-part></tp:taxon-name></italic> Stach, 1964 <bold>24</bold> dorsal chaetotaxy of <abbrev xmlns:xlink="http://www.w3.org/1999/xlink" xlink:title="abdominal segments" id="ABBRID0EZUBG" xlink:type="simple">Abd</abbrev>.4–6 <bold>25</bold> maxillary head <bold>26</bold> labial palp <bold>27</bold> dens and mucro, lateral view <bold>28</bold> dens and mucro, dorsal view <bold>29</bold> dens and mucro, ventral view. Scale bars: 0.1 mm (<bold>24</bold>), 0.01 mm (<bold>25–29</bold>).</p></caption><graphic xmlns:xlink="http://www.w3.org/1999/xlink" xlink:href="zookeys-1005-001-g003.jpg" position="float" orientation="portrait" xlink:type="simple" id="oo_488434.jpg"><uri content-type="original_file" xlink:type="simple">https://binary.pensoft.net/fig/488434</uri></graphic></fig></tp:treatment-sec><tp:treatment-sec><!--Section generated to contain objects referenced in tp:taxon-treatment.--><table-wrap id="T1" position="float" orientation="portrait"><label>Table 1.</label><caption><p>Species used for molecular study, primers, and GenBank accession numbers of the sequences.</p></caption><table id="TID0EACBG" rules="all"><tbody><tr><th rowspan="1" colspan="1">Species</th><th rowspan="1" colspan="1">Forward primer</th><th rowspan="1" colspan="1">Reverse primer</th><th rowspan="1" colspan="1"><abbrev xmlns:xlink="http://www.w3.org/1999/xlink" xlink:title="cytochrome oxidase subunit I" id="ABBRID0EQGAC" xlink:type="simple">COI</abbrev> sequence number</th><th rowspan="1" colspan="1">Sequence size</th></tr><tr><td rowspan="1" colspan="1"><italic><tp:taxon-name><tp:taxon-name-part taxon-name-part-type="genus" reg="Hypogastrura">Hypogastrura</tp:taxon-name-part> <tp:taxon-name-part taxon-name-part-type="species" reg="variata">variata</tp:taxon-name-part></tp:taxon-name></italic> sp. nov.</td><td rowspan="1" colspan="1">colfol-for: tttcaacaaatcataargayatygg</td><td rowspan="1" colspan="1">colfol-rev: taaacttcnggrtgnccaaaaaatca</td><td rowspan="1" colspan="1">
                <ext-link xmlns:xlink="http://www.w3.org/1999/xlink" ext-link-type="gen" xlink:href="KY066780" xlink:type="simple">KY066780</ext-link>
                <ext-link xmlns:xlink="http://www.w3.org/1999/xlink" ext-link-type="gen" xlink:href="KY066781" xlink:type="simple">KY066781</ext-link>
                <ext-link xmlns:xlink="http://www.w3.org/1999/xlink" ext-link-type="gen" xlink:href="KY066782" xlink:type="simple">KY066782</ext-link>
                <ext-link xmlns:xlink="http://www.w3.org/1999/xlink" ext-link-type="gen" xlink:href="KY066783" xlink:type="simple">KY066783</ext-link>
              </td><td rowspan="1" colspan="1">660 bp</td></tr><tr><td rowspan="1" colspan="1"><italic><tp:taxon-name><tp:taxon-name-part taxon-name-part-type="genus" reg="Hypogastrura">Hypogastrura</tp:taxon-name-part> <tp:taxon-name-part taxon-name-part-type="species" reg="yosii">yosii</tp:taxon-name-part></tp:taxon-name></italic> Stach, 1964</td><td rowspan="1" colspan="1">colfol-for: tttcaacaaatcataargayatygg</td><td rowspan="1" colspan="1">colfol-rev: taaacttcnggrtgnccaaaaaatca</td><td rowspan="1" colspan="1">
                <ext-link xmlns:xlink="http://www.w3.org/1999/xlink" ext-link-type="gen" xlink:href="KY066784" xlink:type="simple">KY066784</ext-link>
                <ext-link xmlns:xlink="http://www.w3.org/1999/xlink" ext-link-type="gen" xlink:href="KY066785" xlink:type="simple">KY066785</ext-link>
                <ext-link xmlns:xlink="http://www.w3.org/1999/xlink" ext-link-type="gen" xlink:href="KY066786" xlink:type="simple">KY066786</ext-link>
              </td><td rowspan="1" colspan="1">660 bp</td></tr><tr><td rowspan="1" colspan="1"><italic><tp:taxon-name><tp:taxon-name-part taxon-name-part-type="genus" reg="Xenylla">Xenylla</tp:taxon-name-part> <tp:taxon-name-part taxon-name-part-type="species" reg="arnei">arnei</tp:taxon-name-part></tp:taxon-name></italic> sp. nov.</td><td rowspan="1" colspan="1">LCO1490_t1: tgtaaaacgacggccagtgg tcaacaaatcataaagatattgg</td><td rowspan="1" colspan="1">HCO2198_t1: caggaaacagctatgactaaacttc agggtgaccaaaaaatca</td><td rowspan="1" colspan="1">
                <ext-link xmlns:xlink="http://www.w3.org/1999/xlink" ext-link-type="gen" xlink:href="KY066787" xlink:type="simple">KY066787</ext-link>
                <ext-link xmlns:xlink="http://www.w3.org/1999/xlink" ext-link-type="gen" xlink:href="KY066788" xlink:type="simple">KY066788</ext-link>
                <ext-link xmlns:xlink="http://www.w3.org/1999/xlink" ext-link-type="gen" xlink:href="KY066789" xlink:type="simple">KY066789</ext-link>
              </td><td rowspan="1" colspan="1">652 bp</td></tr></tbody></table></table-wrap></tp:treatment-sec><ref-list><ref id="B49"><mixed-citation xmlns:xlink="http://www.w3.org/1999/xlink" xlink:type="simple"><person-group><name name-style="western"><surname>Stach</surname><given-names>J</given-names></name></person-group> (<year>1964</year>) <article-title>Materials to the knowledge of Chinese Collembolan fauna.</article-title><source>Acta zoologica cracoviensia</source><volume>9</volume>: <fpage>1</fpage>–<lpage>26</lpage>.</mixed-citation></ref><ref id="B31"><mixed-citation xmlns:xlink="http://www.w3.org/1999/xlink" xlink:type="simple"><person-group><name name-style="western"><surname>Jia</surname><given-names>J</given-names></name><name name-style="western"><surname>Skarżyński</surname><given-names>D</given-names></name><name name-style="western"><surname>Konikiewicz</surname><given-names>M</given-names></name></person-group> (<year>2011</year>) <article-title>A taxonomic study on <italic><tp:taxon-name><tp:taxon-name-part taxon-name-part-type="genus">Hypogastrura</tp:taxon-name-part></tp:taxon-name></italic> Bourlet, 1839 (<tp:taxon-name><tp:taxon-name-part taxon-name-part-type="order">Collembola</tp:taxon-name-part></tp:taxon-name>, <tp:taxon-name><tp:taxon-name-part taxon-name-part-type="family">Hypogastruridae</tp:taxon-name-part></tp:taxon-name>) from China.</article-title><source>Zootaxa</source><volume>2981</volume>: <fpage>56</fpage>–<lpage>62</lpage>. <ext-link xlink:type="simple" ext-link-type="doi" xlink:href="10.11646/zootaxa.2981.1.5">https://doi.org/10.11646/zootaxa.2981.1.5</ext-link></mixed-citation></ref><ref id="B33"><mixed-citation xmlns:xlink="http://www.w3.org/1999/xlink" xlink:type="simple"><person-group><name name-style="western"><surname>Jiang</surname><given-names>J</given-names></name><name name-style="western"><surname>Tang</surname><given-names>B</given-names></name><name name-style="western"><surname>Chen</surname><given-names>JX</given-names></name></person-group> (<year>2007</year>) <article-title>A new species of the genus <italic><tp:taxon-name><tp:taxon-name-part taxon-name-part-type="genus">Hypogastrura</tp:taxon-name-part></tp:taxon-name></italic> from coastal wetlands of East China (<tp:taxon-name><tp:taxon-name-part taxon-name-part-type="order">Collembola</tp:taxon-name-part></tp:taxon-name>: <tp:taxon-name><tp:taxon-name-part taxon-name-part-type="family">Hypogastruridae</tp:taxon-name-part></tp:taxon-name>).</article-title><source>Zootaxa</source><volume>1630</volume>: <fpage>63</fpage>–<lpage>68</lpage>. <ext-link xlink:type="simple" ext-link-type="doi" xlink:href="10.11646/zootaxa.1630.1.6">https://doi.org/10.11646/zootaxa.1630.1.6</ext-link></mixed-citation></ref><ref id="B5"><mixed-citation xmlns:xlink="http://www.w3.org/1999/xlink" xlink:type="simple"><person-group><name name-style="western"><surname>Bernard</surname><given-names>EC</given-names></name></person-group> (<year>2015</year>) <article-title>Redescriptions of <tp:taxon-name><tp:taxon-name-part taxon-name-part-type="family">Hypogastruridae</tp:taxon-name-part></tp:taxon-name> and <tp:taxon-name><tp:taxon-name-part taxon-name-part-type="family">Onychiuridae</tp:taxon-name-part></tp:taxon-name> (<tp:taxon-name><tp:taxon-name-part taxon-name-part-type="order">Collembola</tp:taxon-name-part></tp:taxon-name>) described by David L. Wray.</article-title><source>Zootaxa</source><volume>3918</volume>(<issue>3</issue>): <fpage>301</fpage>–<lpage>338</lpage>. <ext-link xlink:type="simple" ext-link-type="doi" xlink:href="10.11646/zootaxa.3918.3.1">https://doi.org/10.11646/zootaxa.3918.3.1</ext-link></mixed-citation></ref><ref id="B41"><mixed-citation xmlns:xlink="http://www.w3.org/1999/xlink" xlink:type="simple"><person-group><name name-style="western"><surname>Martynova</surname><given-names>EF</given-names></name><name name-style="western"><surname>Chelnokov</surname><given-names>VG</given-names></name></person-group> (<year>1975</year>) <article-title><tp:taxon-name><tp:taxon-name-part taxon-name-part-type="order">Collembola</tp:taxon-name-part></tp:taxon-name> of the East Pamirs. The families <tp:taxon-name><tp:taxon-name-part taxon-name-part-type="family">Onychiuridae</tp:taxon-name-part></tp:taxon-name> and <tp:taxon-name><tp:taxon-name-part taxon-name-part-type="family">Hypogastruridae</tp:taxon-name-part></tp:taxon-name>.</article-title><source>Zoologichesky Zhurnal</source><volume>54</volume>(<issue>3</issue>): <fpage>464</fpage>–<lpage>470</lpage>. [in Russian]</mixed-citation></ref></ref-list></tp:taxon-treatment>
