# Supplementary material for: Three new and one little-known species of Hypogastruridae (Collembola) from Russia’s northeast
Source: Zookeys. 2020 Dec 18;1005:1–20. doi: 10.3897/zookeys.1005.54882 (PMC7762750; doi:10.3897/zookeys.1005.54882)
Supplement: XML Treatment for Xenylla aculeata [file zookeys.1005.54882-treatment3.xml]

<!DOCTYPE tp:taxon-treatment
  PUBLIC "-//TaxonX//DTD Taxonomic Treatment Publishing DTD v0 20100105//EN" "tax-treatment-NSO.dtd">
<tp:taxon-treatment xmlns:tp="http://www.plazi.org/taxpub"><tp:treatment-meta><kwd-group><label>Taxon classification</label><kwd><named-content xmlns:xlink="http://www.w3.org/1999/xlink" content-type="kingdom">Animalia</named-content></kwd><kwd><named-content xmlns:xlink="http://www.w3.org/1999/xlink" content-type="order">Poduromorpha</named-content></kwd><kwd><named-content xmlns:xlink="http://www.w3.org/1999/xlink" content-type="family">Hypogastruridae</named-content></kwd></kwd-group><mixed-citation publication-type="journal"><person-group><name><surname>Babenko</surname><given-names>Anatoly</given-names></name><name><surname>Efeykin</surname><given-names>Boris</given-names></name><name><surname>Bizin</surname><given-names>Mikhail</given-names></name></person-group><article-title>Three new and one little-known species of <tp:taxon-name><tp:taxon-name-part taxon-name-part-type="family">Hypogastruridae</tp:taxon-name-part></tp:taxon-name> (<tp:taxon-name><tp:taxon-name-part taxon-name-part-type="order">Collembola</tp:taxon-name-part></tp:taxon-name>) from Russia’s northeast</article-title><source>Zookeys</source><day>18</day><month>12</month><year>2020</year><volume>1005</volume><fpage>1</fpage><lpage>20</lpage><pub-id pub-id-type="doi">10.3897/zookeys.1005.54882</pub-id></mixed-citation></tp:treatment-meta><tp:nomenclature><tp:taxon-name><object-id xmlns:xlink="http://www.w3.org/1999/xlink" content-type="arpha" xlink:type="simple">96402357-052B-5300-8079-46A314211762</object-id>
            <tp:taxon-name-part taxon-name-part-type="genus" reg="Xenylla">Xenylla</tp:taxon-name-part>
            <tp:taxon-name-part taxon-name-part-type="species" reg="aculeata">aculeata</tp:taxon-name-part>
            <object-id xmlns:xlink="http://www.w3.org/1999/xlink" content-type="zoobank" xlink:type="simple">http://zoobank.org/AC26673B-7C17-4B16-B800-9700FC9906BF</object-id>
          </tp:taxon-name><tp:taxon-status xmlns:xlink="http://www.w3.org/1999/xlink" xlink:type="simple">sp. nov.</tp:taxon-status><xref ref-type="fig" rid="F4">Figs 30–35</xref></tp:nomenclature><tp:treatment-sec sec-type="type material" id="SECID0EFXBG"><title>Type material.</title><p><bold><italic>Holotype</italic></bold> Russia, North-East • ♂; Magadan Province, “Magadan–Ola Road (closer to Ola) [~ <named-content xmlns:xlink="http://www.w3.org/1999/xlink" content-type="dwc:verbatimCoordinates" xlink:type="simple"><named-content content-type="geo-json" specific-use="{&#34;type&#34;:&#34;Point&#34;,&#34;coordinates&#34;:[151.133333,59.587500]}" id="NCID0ETXBG" xlink:type="simple">59°35.25'N, 151°08.00'E</named-content></named-content>]; treeless bog with <italic><tp:taxon-name><tp:taxon-name-part taxon-name-part-type="genus" reg="Ledum">Ledum</tp:taxon-name-part></tp:taxon-name></italic>, <italic><tp:taxon-name><tp:taxon-name-part taxon-name-part-type="genus" reg="Arctostaphylos">Arctostaphylos</tp:taxon-name-part></tp:taxon-name></italic>, <italic><tp:taxon-name><tp:taxon-name-part taxon-name-part-type="genus" reg="Empetrum">Empetrum</tp:taxon-name-part></tp:taxon-name></italic>, and <italic><tp:taxon-name><tp:taxon-name-part taxon-name-part-type="genus" reg="Betula">Betula</tp:taxon-name-part></tp:taxon-name></italic> vegetation (sample taken in <italic><tp:taxon-name><tp:taxon-name-part taxon-name-part-type="genus" reg="Carex">Carex</tp:taxon-name-part></tp:taxon-name></italic> and moss), 20.07.1979”; V. Behan leg. The type is deposited in <named-content xmlns:xlink="http://www.w3.org/1999/xlink" content-type="dwc:institutional_code" xlink:type="simple">MSPU</named-content>.</p></tp:treatment-sec><tp:treatment-sec sec-type="diagnosis" id="SECID0EAZBG"><title>Diagnosis.</title><p>A species of chaetotaxic group VI (b) of the genus <italic><tp:taxon-name><tp:taxon-name-part taxon-name-part-type="genus" reg="Xenylla">Xenylla</tp:taxon-name-part></tp:taxon-name></italic> Tullberg, 1869, characterised by the presence of one sublobal seta on the maxillary outer lobe and a complete reduction of both furca and retinaculum.</p></tp:treatment-sec><tp:treatment-sec sec-type="description" id="SECID0ENZBG"><title>Description.</title><p><italic>Holotype</italic> length 0.67 mm. Intravital colour unknown, holotype stored in alcohol for more than 30 years completely lacks dark pigment even on the eye fields. Tegument granulations rather fine and uniform. <abbrev xmlns:xlink="http://www.w3.org/1999/xlink" xlink:title="antennal segments" id="ABBRID0EVZBG" xlink:type="simple">Ant</abbrev>.4 with a simple apical vesicle and four blunt sensilla (one dorsal and three lateral), rather short and subequal in size, both subapical microsensillum and organite invisible due to the poor condition of the slide. AO typical of the genus, outer sensilla rather short. <abbrev xmlns:xlink="http://www.w3.org/1999/xlink" xlink:title="antennal segments" id="ABBRID0EC1BG" xlink:type="simple">Ant</abbrev>.1 and <abbrev xmlns:xlink="http://www.w3.org/1999/xlink" xlink:title="antennal segments" id="ABBRID0EG1BG" xlink:type="simple">Ant</abbrev>.2 with seven and eleven setae, respectively.</p><p><italic>Head</italic> with 5+5 subequal ocelli, as usual. Buccal cone typical of the genus, not elongate. Setal formula of labrum, 4/554, setae of distal row clearly thickened. Labium with all common papillae (A–E), 9 guards (five long and four short, truncate and papillate) and six proximal setae. Basomedial field of labium (submentum) with four setae, basolateral field (mentum) with five setae, as usual. Maxillary outer lobe simple, with one sublobal seta.</p><p><italic>Most dorsal setae</italic> stout, finely ciliate and clearly differentiated into finer microsetae and subspiniform macrosetae, sensilla usually long and straight, especially on abdominal tip and laterally on Th.2 and Th.3 (Figs <xref ref-type="fig" rid="F4">30–31</xref>). Head with all usual dorsal setae present, except for c1 [b]; setae p1, p4, d2, oc2, q1, q3, l0, l1, and l3 more or less clear macrosetae, l1 only slightly longer than l3 (ratio = 1.1–1.2/1). Th.2 and Th.3 with seta a2 in a posterior position compared to a1 [h1], both p1 and p2 setae set in front of p3, setae la1 and m3 absent [i and k]; setae p1, p5 and p6 being macrosetae, lateral sensilla long, but dorsal ones rather short (Fig. <xref ref-type="fig" rid="F4">30</xref>). Chaetotaxy of abdominal terga as follows: <abbrev xmlns:xlink="http://www.w3.org/1999/xlink" xlink:title="abdominal segments" id="ABBRID0ET5BG" xlink:type="simple">Abd</abbrev>.1 without p5, m3 setae absent from <abbrev xmlns:xlink="http://www.w3.org/1999/xlink" xlink:title="abdominal segments" id="ABBRID0EA6BG" xlink:type="simple">Abd</abbrev>.4 [o] and a2 from <abbrev xmlns:xlink="http://www.w3.org/1999/xlink" xlink:title="abdominal segments" id="ABBRID0EE6BG" xlink:type="simple">Abd</abbrev>.5 [q] (Fig. <xref ref-type="fig" rid="F4">31</xref>). Ventral chaetotaxy: head with setae p1 and m3 (Fig. <xref ref-type="fig" rid="F4">32</xref>), Th.2 and Th. 3 with 1+1 axial setae, abdominal sterna as in Fig. <xref ref-type="fig" rid="F4">34</xref>, <abbrev xmlns:xlink="http://www.w3.org/1999/xlink" xlink:title="abdominal segments" id="ABBRID0EHAAI" xlink:type="simple">Abd</abbrev>.2 with p1, but without p2, <abbrev xmlns:xlink="http://www.w3.org/1999/xlink" xlink:title="abdominal segments" id="ABBRID0ELAAI" xlink:type="simple">Abd</abbrev>.3 with a medial unpaired seta, <abbrev xmlns:xlink="http://www.w3.org/1999/xlink" xlink:title="abdominal segments" id="ABBRID0EPAAI" xlink:type="simple">Abd</abbrev>.4 with only one m-seta (m1 and m2 absent [a4 and a5]). General code of chaetom: bh<sub>1</sub>ikoqa<sub>4</sub>a<sub>5</sub>.</p><p><italic>Ventral tube</italic> with 4+4 setae. furca and retinaculum completely absent. Tibiotarsi of legs 1–3 with 19, 19, and 18 setae, respectively; all setae of distal whorls (A+T) more or less clearly clavate (Figs <xref ref-type="fig" rid="F4">34</xref>, <xref ref-type="fig" rid="F4">35</xref>). Anal spines rather long and set on subequal cuticular papillae (Fig. <xref ref-type="fig" rid="F4">31</xref>).</p><fig id="F4" position="float" orientation="portrait"><object-id xmlns:xlink="http://www.w3.org/1999/xlink" content-type="doi" xlink:type="simple">10.3897/zookeys.1005.54882.figures30-35</object-id><object-id xmlns:xlink="http://www.w3.org/1999/xlink" content-type="arpha" xlink:type="simple">9B381D6B-D91D-5E93-B230-E3DC4AC0BA09</object-id><label>Figures 30–35.</label><caption><p><italic><tp:taxon-name><tp:taxon-name-part taxon-name-part-type="genus" reg="Xenylla">Xenylla</tp:taxon-name-part> <tp:taxon-name-part taxon-name-part-type="species" reg="aculeata">aculeata</tp:taxon-name-part></tp:taxon-name></italic> sp. nov. <bold>30</bold> dorsal chaetotaxy of head and thorax <bold>31</bold> dorsal chaetotaxy of abdomen <bold>32</bold> ventral chaetotaxy of head <bold>33</bold> ventral chaetotaxy of <abbrev xmlns:xlink="http://www.w3.org/1999/xlink" xlink:title="abdominal segments" id="ABBRID0ERDAI" xlink:type="simple">Abd</abbrev>.2–4 <bold>34, 35</bold> tip of tibiotarsus, different views. Scale bars: 0.1 mm (<bold>30–33</bold>), 0.01 mm (<bold>34, 35</bold>).</p></caption><graphic xmlns:xlink="http://www.w3.org/1999/xlink" xlink:href="zookeys-1005-001-g004.jpg" position="float" orientation="portrait" xlink:type="simple" id="oo_488435.jpg"><uri content-type="original_file" xlink:type="simple">https://binary.pensoft.net/fig/488435</uri></graphic></fig></tp:treatment-sec><tp:treatment-sec sec-type="etymology" id="SECID0EAEAI"><title>Etymology.</title><p>The name of the new species is derived from the Latin <italic><tp:taxon-name><tp:taxon-name-part taxon-name-part-type="genus" reg="Xenylla"/><tp:taxon-name-part taxon-name-part-type="species" reg="aculeata">aculeata</tp:taxon-name-part></tp:taxon-name></italic>, meaning spiny, to reflect the shape of the dorsal macrosetae characteristic of <italic><tp:taxon-name><tp:taxon-name-part taxon-name-part-type="genus" reg="Xenylla">X.</tp:taxon-name-part> <tp:taxon-name-part taxon-name-part-type="species" reg="aculeata">aculeata</tp:taxon-name-part></tp:taxon-name></italic> sp. nov.</p></tp:treatment-sec><tp:treatment-sec sec-type="Affinities" id="SECID0EEFAI"><title>Affinities.</title><p>The chaetotaxic pattern of <italic><tp:taxon-name><tp:taxon-name-part taxon-name-part-type="genus" reg="Xenylla">X.</tp:taxon-name-part> <tp:taxon-name-part taxon-name-part-type="species" reg="aculeata">aculeata</tp:taxon-name-part></tp:taxon-name></italic> sp. nov. allows us to include it into group VI (b), although a forward position of both p1 and p2 on Th. 2 and Th.3 appears to be unique to the new species. There is only one other species in the group that has neither a furca nor a retinaculum, viz. <italic><tp:taxon-name><tp:taxon-name-part taxon-name-part-type="genus" reg="Xenylla">X.</tp:taxon-name-part> <tp:taxon-name-part taxon-name-part-type="species" reg="osetica">osetica</tp:taxon-name-part></tp:taxon-name></italic> Stebaeva &amp; Potapov, 1994. Yet the latter species can easily be distinguished from <italic><tp:taxon-name><tp:taxon-name-part taxon-name-part-type="genus" reg="Xenylla">X.</tp:taxon-name-part> <tp:taxon-name-part taxon-name-part-type="species" reg="aculeata">aculeata</tp:taxon-name-part></tp:taxon-name></italic> sp. nov. by the presence of three sublobal setae on the maxillary outer lobe (vs. one in <italic><tp:taxon-name><tp:taxon-name-part taxon-name-part-type="genus" reg="Xenylla">X.</tp:taxon-name-part> <tp:taxon-name-part taxon-name-part-type="species" reg="aculeata">aculeata</tp:taxon-name-part></tp:taxon-name></italic> sp. nov.) and a complete chaetotaxy of Th.2 and Th.3 with setae al1 and m3 being present (absent in <italic><tp:taxon-name><tp:taxon-name-part taxon-name-part-type="genus" reg="Xenylla">X.</tp:taxon-name-part> <tp:taxon-name-part taxon-name-part-type="species" reg="aculeata">aculeata</tp:taxon-name-part></tp:taxon-name></italic> sp. nov.). Thus latter character (the absence of setae) seems to point to the relations between <italic><tp:taxon-name><tp:taxon-name-part taxon-name-part-type="genus" reg="Xenylla">X.</tp:taxon-name-part> <tp:taxon-name-part taxon-name-part-type="species" reg="aculeata">aculeata</tp:taxon-name-part></tp:taxon-name></italic> sp. nov. and several other congeners of the same group that share a functional furca with one (<italic><tp:taxon-name><tp:taxon-name-part taxon-name-part-type="genus" reg="Xenylla">X.</tp:taxon-name-part> <tp:taxon-name-part taxon-name-part-type="species" reg="betulae">betulae</tp:taxon-name-part></tp:taxon-name></italic> Fjellberg, 1985) or two dental setae (<italic><tp:taxon-name><tp:taxon-name-part taxon-name-part-type="genus" reg="Xenylla">X.</tp:taxon-name-part> <tp:taxon-name-part taxon-name-part-type="species" reg="corticalis">corticalis</tp:taxon-name-part></tp:taxon-name></italic> Börner, 1901, <italic><tp:taxon-name><tp:taxon-name-part taxon-name-part-type="genus" reg="Xenylla">X.</tp:taxon-name-part> <tp:taxon-name-part taxon-name-part-type="species" reg="grisea">grisea</tp:taxon-name-part></tp:taxon-name></italic> Axelson, 1900, <italic><tp:taxon-name><tp:taxon-name-part taxon-name-part-type="genus" reg="Xenylla">X.</tp:taxon-name-part> <tp:taxon-name-part taxon-name-part-type="species" reg="hexagona">hexagona</tp:taxon-name-part></tp:taxon-name></italic> Fjellberg, 1992, and <italic><tp:taxon-name><tp:taxon-name-part taxon-name-part-type="genus" reg="Xenylla">X.</tp:taxon-name-part> <tp:taxon-name-part taxon-name-part-type="species" reg="laurisilvae">laurisilvae</tp:taxon-name-part></tp:taxon-name></italic> Fjellberg, 1992). Among these species, only <italic><tp:taxon-name><tp:taxon-name-part taxon-name-part-type="genus" reg="Xenylla">X.</tp:taxon-name-part> <tp:taxon-name-part taxon-name-part-type="species" reg="betulae">betulae</tp:taxon-name-part></tp:taxon-name></italic> has hitherto been known from the region under study. It appears to be rather similar to the new species in having an identical dorsal chaetotaxy including such fine characters as short sensilla in p-row on Th.2–<abbrev xmlns:xlink="http://www.w3.org/1999/xlink" xlink:title="abdominal segments" id="ABBRID0E2KAI" xlink:type="simple">Abd</abbrev>.1 and the usual absence of setae p5 from <abbrev xmlns:xlink="http://www.w3.org/1999/xlink" xlink:title="abdominal segments" id="ABBRID0EILAI" xlink:type="simple">Abd</abbrev>.1 and of setae p7 from <abbrev xmlns:xlink="http://www.w3.org/1999/xlink" xlink:title="abdominal segments" id="ABBRID0EVLAI" xlink:type="simple">Abd</abbrev>.4. Ventral chaetotaxy (the absence of p2 from <abbrev xmlns:xlink="http://www.w3.org/1999/xlink" xlink:title="abdominal segments" id="ABBRID0EZLAI" xlink:type="simple">Abd</abbrev>.2 and of some m-setae from <abbrev xmlns:xlink="http://www.w3.org/1999/xlink" xlink:title="abdominal segments" id="ABBRID0EGMAI" xlink:type="simple">Abd</abbrev>.4, the presence of axial unpaired setae on <abbrev xmlns:xlink="http://www.w3.org/1999/xlink" xlink:title="abdominal segments" id="ABBRID0ETMAI" xlink:type="simple">Abd</abbrev>.3), the rather strong anal spines, and the long stout setae on the abdominal tip are also similar. Apart from the complete absence of a furca, <italic><tp:taxon-name><tp:taxon-name-part taxon-name-part-type="genus" reg="Xenylla">X.</tp:taxon-name-part> <tp:taxon-name-part taxon-name-part-type="species" reg="aculeata">aculeata</tp:taxon-name-part></tp:taxon-name></italic> sp. nov. differs from <italic><tp:taxon-name><tp:taxon-name-part taxon-name-part-type="genus" reg="Xenylla">X.</tp:taxon-name-part> <tp:taxon-name-part taxon-name-part-type="species" reg="betulae">betulae</tp:taxon-name-part></tp:taxon-name></italic> in having much finer tegument granulation, coarser and more clearly differentiated dorsal setae, only one sublobal seta on the maxillary outer lobe (vs. two sublobals in <italic><tp:taxon-name><tp:taxon-name-part taxon-name-part-type="genus" reg="Xenylla">X.</tp:taxon-name-part> <tp:taxon-name-part taxon-name-part-type="species" reg="betulae">betulae</tp:taxon-name-part></tp:taxon-name></italic>), p1-setae in an anterior position on Th.2 and Th.3, and numerous clavate setae on tibiotarsi (vs. 2–2–2 in <italic><tp:taxon-name><tp:taxon-name-part taxon-name-part-type="genus" reg="Xenylla">X.</tp:taxon-name-part> <tp:taxon-name-part taxon-name-part-type="species" reg="betulae">betulae</tp:taxon-name-part></tp:taxon-name></italic>). The latter character appears to be unique in the genus, but needs verification based on fresh material.</p></tp:treatment-sec><tp:treatment-sec sec-type="distribution" id="SECID0EQPAI"><title>Distribution and ecology.</title><p>The only known specimen of <italic><tp:taxon-name><tp:taxon-name-part taxon-name-part-type="genus" reg="Xenylla">X.</tp:taxon-name-part> <tp:taxon-name-part taxon-name-part-type="species" reg="aculeata">aculeata</tp:taxon-name-part></tp:taxon-name></italic> sp. nov. was found in a typical swampy association of the region, but a search in similar communities in the same area failed to reveal additional material. Taking this into account, as well as some morphological traits of the new species, namely the complete reduction of a furca and the presence of numerous clavate tibiotarsal setae, <italic><tp:taxon-name><tp:taxon-name-part taxon-name-part-type="genus" reg="Xenylla">X.</tp:taxon-name-part> <tp:taxon-name-part taxon-name-part-type="species" reg="aculeata">aculeata</tp:taxon-name-part></tp:taxon-name></italic> sp. nov. can be assumed to rather represent a corticicolous, not hygrophilous, species.</p></tp:treatment-sec></tp:taxon-treatment>
