# Supplementary material for: Three new and one little-known species of Hypogastruridae (Collembola) from Russia’s northeast
Source: Zookeys. 2020 Dec 18;1005:1–20. doi: 10.3897/zookeys.1005.54882 (PMC7762750; doi:10.3897/zookeys.1005.54882)
Supplement: XML Treatment for Xenylla arnei [file zookeys.1005.54882-treatment4.xml]

<!DOCTYPE tp:taxon-treatment
  PUBLIC "-//TaxonX//DTD Taxonomic Treatment Publishing DTD v0 20100105//EN" "tax-treatment-NSO.dtd">
<tp:taxon-treatment xmlns:tp="http://www.plazi.org/taxpub"><tp:treatment-meta><kwd-group><label>Taxon classification</label><kwd><named-content xmlns:xlink="http://www.w3.org/1999/xlink" content-type="kingdom">Animalia</named-content></kwd><kwd><named-content xmlns:xlink="http://www.w3.org/1999/xlink" content-type="order">Poduromorpha</named-content></kwd><kwd><named-content xmlns:xlink="http://www.w3.org/1999/xlink" content-type="family">Hypogastruridae</named-content></kwd></kwd-group><mixed-citation publication-type="journal"><person-group><name><surname>Babenko</surname><given-names>Anatoly</given-names></name><name><surname>Efeykin</surname><given-names>Boris</given-names></name><name><surname>Bizin</surname><given-names>Mikhail</given-names></name></person-group><article-title>Three new and one little-known species of <tp:taxon-name><tp:taxon-name-part taxon-name-part-type="family">Hypogastruridae</tp:taxon-name-part></tp:taxon-name> (<tp:taxon-name><tp:taxon-name-part taxon-name-part-type="order">Collembola</tp:taxon-name-part></tp:taxon-name>) from Russia’s northeast</article-title><source>Zookeys</source><day>18</day><month>12</month><year>2020</year><volume>1005</volume><fpage>1</fpage><lpage>20</lpage><pub-id pub-id-type="doi">10.3897/zookeys.1005.54882</pub-id></mixed-citation></tp:treatment-meta><tp:nomenclature><tp:taxon-name><object-id xmlns:xlink="http://www.w3.org/1999/xlink" content-type="arpha" xlink:type="simple">23C640A4-C3D1-538A-9712-87779004E869</object-id>
            <tp:taxon-name-part taxon-name-part-type="genus" reg="Xenylla">Xenylla</tp:taxon-name-part>
            <tp:taxon-name-part taxon-name-part-type="species" reg="arnei">arnei</tp:taxon-name-part>
            <object-id xmlns:xlink="http://www.w3.org/1999/xlink" content-type="zoobank" xlink:type="simple">http://zoobank.org/4BB2F510-C7FE-4BDD-9412-7076B364C4D8</object-id>
          </tp:taxon-name><tp:taxon-status xmlns:xlink="http://www.w3.org/1999/xlink" xlink:type="simple">sp. nov.</tp:taxon-status><xref ref-type="fig" rid="F5">Figs 36–45</xref><xref ref-type="fig" rid="F6">, 46–47</xref></tp:nomenclature><tp:treatment-sec sec-type="type material" id="SECID0EISAI"><title>Type material.</title><p><bold><italic>Holotype</italic></bold> Russia, North-East • ♂; Magadan Province, Tauisk; <named-content xmlns:xlink="http://www.w3.org/1999/xlink" content-type="dwc:verbatimCoordinates" xlink:type="simple"><named-content content-type="geo-json" specific-use="{&#34;type&#34;:&#34;Point&#34;,&#34;coordinates&#34;:[149.364167,59.727667]}" id="NCID0EWSAI" xlink:type="simple">59°43.66'N, 149°21.85'E</named-content></named-content>; coastal meadow; July 2017; M. Bizin and B. Efeykin leg.</p><p><bold><italic>Paratypes</italic></bold> Russia, North-East • 5 ♀♀ and 5 ♂♂, same data as for holotype. The types are deposited in <named-content xmlns:xlink="http://www.w3.org/1999/xlink" content-type="dwc:institutional_code" xlink:type="simple">MSPU</named-content>.</p></tp:treatment-sec><tp:treatment-sec sec-type="material" id="SECID0EHTAI"><title>Additional material.</title><p>more than 500 specimens (alcohol), mainly from the holotype locality; Several specimens from this material were sequenced (Table <xref ref-type="table" rid="T1">1</xref>). Their partial <abbrev xmlns:xlink="http://www.w3.org/1999/xlink" xlink:title="cytochrome oxidase subunit I" id="ABBRID0ERTAI" xlink:type="simple">COI</abbrev> genes were amplified and deposited in the GenBank under the sample ID: <ext-link xmlns:xlink="http://www.w3.org/1999/xlink" ext-link-type="gen" xlink:href="KY066787" xlink:type="simple">KY066787</ext-link>–<ext-link xmlns:xlink="http://www.w3.org/1999/xlink" ext-link-type="gen" xlink:href="KY066789" xlink:type="simple">KY066789</ext-link>; 9 specimens; same region, AF-51/79: “Geartner Bay, steep slope down to beach with <italic><tp:taxon-name><tp:taxon-name-part taxon-name-part-type="genus" reg="Artemisia">Artemisia</tp:taxon-name-part></tp:taxon-name></italic>, <italic><tp:taxon-name><tp:taxon-name-part taxon-name-part-type="genus" reg="Sedum">Sedum</tp:taxon-name-part></tp:taxon-name></italic>, <italic><tp:taxon-name><tp:taxon-name-part taxon-name-part-type="genus" reg="Saxifraga">Saxifraga</tp:taxon-name-part></tp:taxon-name></italic>, <italic><tp:taxon-name><tp:taxon-name-part taxon-name-part-type="genus" reg="Potentilla">Potentilla</tp:taxon-name-part></tp:taxon-name></italic>, grasses, 20.07.1979”; A. Fjellberg leg.</p></tp:treatment-sec><tp:treatment-sec sec-type="diagnosis" id="SECID0E2UAI"><title>Diagnosis.</title><p>A species from chaetotaxic group II of the genus <italic><tp:taxon-name><tp:taxon-name-part taxon-name-part-type="genus" reg="Xenylla">Xenylla</tp:taxon-name-part></tp:taxon-name></italic> with a general chaetotaxic code of h<sub>1</sub>rt, characterised by a light brownish colour, non-differentiated dorsal setae, and the absence of a prominent cuticular lobe from the subcoxae of hind legs.</p></tp:treatment-sec><tp:treatment-sec sec-type="description" id="SECID0E3VAI"><title>Description.</title><p>Length 1.4–1.7 mm. Colour rather light, yellow-brown (chamois), with patches of diffuse darker pigmentation, ocular field and antennal tip dark, ventral side usually paler. Tegument granulation fine and almost uniform. <abbrev xmlns:xlink="http://www.w3.org/1999/xlink" xlink:title="antennal segments" id="ABBRID0ECWAI" xlink:type="simple">Ant</abbrev>.4 with a simple apical vesicle and four blunt sensilla (one dorsal [S3 or S4?] and three lateral [S7–S9]), relatively short and subequal in size, both a subapical microsensillum and an organite are present. AO typical of the genus, outer sensilla thinner than subapical ones, but not especially short (1:1.2–1.8, Fig. <xref ref-type="fig" rid="F5">39</xref>). <abbrev xmlns:xlink="http://www.w3.org/1999/xlink" xlink:title="antennal segments" id="ABBRID0ETWAI" xlink:type="simple">Ant</abbrev>.1 and <abbrev xmlns:xlink="http://www.w3.org/1999/xlink" xlink:title="antennal segments" id="ABBRID0EXWAI" xlink:type="simple">Ant</abbrev>.2 with seven and 12 or 13 setae, respectively.</p><p><italic>Head</italic> with 5+5 subequal ocelli, as usual. Buccal cone typical of the genus, not elongate. Setal formula of labrum, 4/554, setae of distal row clearly thickened. Labium with all common papillae (A–E), 12 guards (eight long and four short, rhabdoid, papillate) and six proximal setae (Fig. <xref ref-type="fig" rid="F5">38</xref>). Basomedial field of labium (submentum) with four setae, basolateral field (mentum) with five setae, as usual. Maxillary outer lobe simple, with three sublobal setae.</p><p><italic>Dorsal setae</italic> fine, thin, and barely differentiated (except for those on <abbrev xmlns:xlink="http://www.w3.org/1999/xlink" xlink:title="abdominal segments" id="ABBRID0EGZAI" xlink:type="simple">Abd</abbrev>.6), tergal sensilla clearly longer than ordinary setae (~ 3.2–3.4:1), dorsal and lateral sensilla on Th.2 and Th.3 subequal. Head with a basic set of setae (Fig. <xref ref-type="fig" rid="F5">37</xref>), lateral setae not differentiated. Th.2 and Th.3 also with all usual setae, a2 in a posterior position compared to a1 [h1] only on Th.3, p2 seta set aligned with p1 and p3 (Fig. <xref ref-type="fig" rid="F5">36</xref>). Abdominal terga also with basic set of setae (Fig. <xref ref-type="fig" rid="F5">37</xref>), p-row on <abbrev xmlns:xlink="http://www.w3.org/1999/xlink" xlink:title="abdominal segments" id="ABBRID0EM2AI" xlink:type="simple">Abd</abbrev>.1–3 with p5 present, s = p6 (Fig. <xref ref-type="fig" rid="F6">46</xref>). Ventral chaetotaxy: head with 2+2 setae along midline (p1 absent [r]), m3 present (Fig. <xref ref-type="fig" rid="F6">48</xref>), Th.2 and Th.3 without axial setae [t]. Abdominal sterna as in Fig. <xref ref-type="fig" rid="F5">41</xref>: <abbrev xmlns:xlink="http://www.w3.org/1999/xlink" xlink:title="abdominal segments" id="ABBRID0EO3AI" xlink:type="simple">Abd</abbrev>.2 with p1 but without p2, <abbrev xmlns:xlink="http://www.w3.org/1999/xlink" xlink:title="abdominal segments" id="ABBRID0ES3AI" xlink:type="simple">Abd</abbrev>.3 without medial unpaired seta above retinaculum. General chaetotaxic code as h<sub>1</sub>rt.</p><p><italic>Ventral tube</italic> with 4+4 setae. Retinaculum with 3+3 teeth. Furca complete, both dens and mucro thin, long, and clearly separated ventrally. Mucrodens/U<sub>3</sub> ratio as 2.6–2.9:1. Dens with two dorsal setae (Fig. <xref ref-type="fig" rid="F5">43</xref>), ventral side of dens and mucro completely smooth, without primary granulations (Figs <xref ref-type="fig" rid="F5">44</xref>, <xref ref-type="fig" rid="F5">45</xref>). Mucro shorter than dens (0.7–0.8:1), with a low outer lamella, ventral thickening neither prominent nor with a clear tooth. Chaetotaxy of legs 1–3 usually as follows: upper subcoxae – 1, 3, 3; lower subcoxae – 0, 3, 3; coxae – 3, 8, 8; trochanters – 6, 6, 6; femora – 13, 12, 11; tibiotarsi – 19, 19, 18 setae, respectively. Tibiotarsal setae <abbrev xmlns:xlink="http://www.w3.org/1999/xlink" xlink:title="tenent seta in distal whorl of setae on tibiotarsi" id="ABBRID0E15AI" xlink:type="simple">A1</abbrev> and <abbrev xmlns:xlink="http://www.w3.org/1999/xlink" xlink:title="tenent seta in distal whorl of setae on tibiotarsi" id="ABBRID0E55AI" xlink:type="simple">A7</abbrev> on all legs as long as 1.5–1.7 inner edge of unguis, clearly clavate. Unguis with a pair of lateral teeth and usually with a small tooth in upper third of inner edge. Anal spines short, usually curved and set on tiny cuticular papillae.</p><fig id="F5" position="float" orientation="portrait"><object-id xmlns:xlink="http://www.w3.org/1999/xlink" content-type="doi" xlink:type="simple">10.3897/zookeys.1005.54882.figures36-45</object-id><object-id xmlns:xlink="http://www.w3.org/1999/xlink" content-type="arpha" xlink:type="simple">899E53C4-A065-5932-95EC-C96EB539EABC</object-id><label>Figures 36–45.</label><caption><p><italic><tp:taxon-name><tp:taxon-name-part taxon-name-part-type="genus" reg="Xenylla">Xenylla</tp:taxon-name-part> <tp:taxon-name-part taxon-name-part-type="species" reg="arnei">arnei</tp:taxon-name-part></tp:taxon-name></italic> sp. nov. <bold>36</bold> dorsal chaetotaxy of head and thorax <bold>37</bold> dorsal chaetotaxy of <abbrev xmlns:xlink="http://www.w3.org/1999/xlink" xlink:title="abdominal segments" id="ABBRID0ELABI" xlink:type="simple">Abd</abbrev>.4–6 <bold>38</bold> labial palp <bold>39</bold> sensorial equipment of <abbrev xmlns:xlink="http://www.w3.org/1999/xlink" xlink:title="antennal segments" id="ABBRID0ETABI" xlink:type="simple">Ant</abbrev>.3 and <abbrev xmlns:xlink="http://www.w3.org/1999/xlink" xlink:title="antennal segments" id="ABBRID0EXABI" xlink:type="simple">Ant</abbrev>.4 <bold>40</bold> maxillary head <bold>41</bold> ventral chaetotaxy of <abbrev xmlns:xlink="http://www.w3.org/1999/xlink" xlink:title="abdominal segments" id="ABBRID0E6ABI" xlink:type="simple">Abd</abbrev>.2 and <abbrev xmlns:xlink="http://www.w3.org/1999/xlink" xlink:title="abdominal segments" id="ABBRID0EDBBI" xlink:type="simple">Abd</abbrev>.3 <bold>42</bold> tip of leg 3 <bold>43</bold> dens and mucro, lateral view <bold>44</bold> mucro, dorsal view <bold>45</bold> dens and mucro, ventral view. Scale bars: 0.1 mm (<bold>36, 37, 41</bold>), 0.01 mm (<bold>38–40, 42–45</bold>).</p></caption><graphic xmlns:xlink="http://www.w3.org/1999/xlink" xlink:href="zookeys-1005-001-g005.jpg" position="float" orientation="portrait" xlink:type="simple" id="oo_488436.jpg"><uri content-type="original_file" xlink:type="simple">https://binary.pensoft.net/fig/488436</uri></graphic></fig></tp:treatment-sec><tp:treatment-sec sec-type="etymology" id="SECID0EBCBI"><title>Etymology.</title><p>The new species is named after the famous Norwegian collembologist, Arne Fjellberg, who discovered it in the Magadan Region more than 40 years ago.</p></tp:treatment-sec><tp:treatment-sec sec-type="Affinities" id="SECID0EGCBI"><title>Affinities.</title><p>Using the most recent key to the Asiatic species of the genus (<xref ref-type="bibr" rid="B32">Jia and Skarżyński 2019</xref>), <italic><tp:taxon-name><tp:taxon-name-part taxon-name-part-type="genus" reg="Xenylla">X.</tp:taxon-name-part> <tp:taxon-name-part taxon-name-part-type="species" reg="arnei">arnei</tp:taxon-name-part></tp:taxon-name></italic> sp. nov. keys out to <italic><tp:taxon-name><tp:taxon-name-part taxon-name-part-type="genus" reg="Xenylla">X.</tp:taxon-name-part> <tp:taxon-name-part taxon-name-part-type="species" reg="humicola">humicola</tp:taxon-name-part></tp:taxon-name></italic> (Fabricius, 1790), because their general chaetotaxic codes [h<sub>1</sub>rt] are identical. Moreover, both species are similar in many other important morphological traits, namely the labial palp is with four e-guards (cf. Fig. <xref ref-type="fig" rid="F5">38</xref> and Fig. <xref ref-type="fig" rid="F6">48</xref>), which is not typical of the genus [see <xref ref-type="bibr" rid="B21">Fjellberg (1999)</xref>], the virtually identical maxillae (cf. Fig. <xref ref-type="fig" rid="F5">40</xref> and Figs <xref ref-type="fig" rid="F6">49</xref>, <xref ref-type="fig" rid="F6">50</xref>), three sublobals on the maxillary outer lobe, a retinaculum with 3+3 teeth, a long dens with two setae and a narrow straight mucro. Nevertheless, several fine morphological differences between <italic><tp:taxon-name><tp:taxon-name-part taxon-name-part-type="genus" reg="Xenylla">X.</tp:taxon-name-part> <tp:taxon-name-part taxon-name-part-type="species" reg="arnei">arnei</tp:taxon-name-part></tp:taxon-name></italic> sp. nov. and <italic><tp:taxon-name><tp:taxon-name-part taxon-name-part-type="genus" reg="Xenylla">X.</tp:taxon-name-part> <tp:taxon-name-part taxon-name-part-type="species" reg="humicola">humicola</tp:taxon-name-part></tp:taxon-name></italic> are traceable. Apart from the different colouration, the non-differentiated setae l1 and l3 on the head (vs. similar in size, but spine-like setae in <italic><tp:taxon-name><tp:taxon-name-part taxon-name-part-type="genus" reg="Xenylla">X.</tp:taxon-name-part> <tp:taxon-name-part taxon-name-part-type="species" reg="humicola">humicola</tp:taxon-name-part></tp:taxon-name></italic>) and the absence of subcoxal lobes from Th.3 in <italic><tp:taxon-name><tp:taxon-name-part taxon-name-part-type="genus" reg="Xenylla">X.</tp:taxon-name-part> <tp:taxon-name-part taxon-name-part-type="species" reg="arnei">arnei</tp:taxon-name-part></tp:taxon-name></italic> sp. nov. (variable in shape, but always present in <italic><tp:taxon-name><tp:taxon-name-part taxon-name-part-type="genus" reg="Xenylla">X.</tp:taxon-name-part> <tp:taxon-name-part taxon-name-part-type="species" reg="humicola">humicola</tp:taxon-name-part></tp:taxon-name></italic>) seem to be the most sound. In addition, the species status of <italic><tp:taxon-name><tp:taxon-name-part taxon-name-part-type="genus" reg="Xenylla">X.</tp:taxon-name-part> <tp:taxon-name-part taxon-name-part-type="species" reg="arnei">arnei</tp:taxon-name-part></tp:taxon-name></italic> sp. nov. is well confirmed by molecular evidence (Table <xref ref-type="table" rid="T4">4</xref>).</p><table-wrap id="T4" position="float" orientation="portrait"><label>Table 4.</label><caption><p>K2P distances in <italic><tp:taxon-name><tp:taxon-name-part taxon-name-part-type="genus" reg="Xenylla">Xenylla</tp:taxon-name-part></tp:taxon-name></italic> species from GenBank and our sequences, measured in %.</p></caption><table id="TID0EEBBI" rules="all"><tbody><tr><th rowspan="1" colspan="1"/><th rowspan="1" colspan="1">Species</th><th rowspan="1" colspan="1">Region</th><th rowspan="1" colspan="1">1</th><th rowspan="1" colspan="1">2</th><th rowspan="1" colspan="1">3</th><th rowspan="1" colspan="1">4</th><th rowspan="1" colspan="1">5</th><th rowspan="1" colspan="1">6</th><th rowspan="1" colspan="1">7</th><th rowspan="1" colspan="1">8</th><th rowspan="1" colspan="1">9</th><th rowspan="1" colspan="1">10</th><th rowspan="1" colspan="1">11</th><th rowspan="1" colspan="1">12</th><th rowspan="1" colspan="1">13</th></tr><tr><td rowspan="1" colspan="1">1</td><td rowspan="1" colspan="1">
                    <italic><tp:taxon-name><tp:taxon-name-part taxon-name-part-type="genus" reg="Xenylla">X.</tp:taxon-name-part> <tp:taxon-name-part taxon-name-part-type="species" reg="humicola">humicola</tp:taxon-name-part></tp:taxon-name></italic>
                  </td><td rowspan="1" colspan="1">Magadan</td><td rowspan="1" colspan="1"/><td rowspan="1" colspan="1"/><td rowspan="1" colspan="1"/><td rowspan="1" colspan="1"/><td rowspan="1" colspan="1"/><td rowspan="1" colspan="1"/><td rowspan="1" colspan="1"/><td rowspan="1" colspan="1"/><td rowspan="1" colspan="1"/><td rowspan="1" colspan="1"/><td rowspan="1" colspan="1"/><td rowspan="1" colspan="1"/><td rowspan="1" colspan="1"/></tr><tr><td rowspan="1" colspan="1">2</td><td rowspan="1" colspan="1">
                    <italic><tp:taxon-name><tp:taxon-name-part taxon-name-part-type="genus" reg="Xenylla">X.</tp:taxon-name-part> <tp:taxon-name-part taxon-name-part-type="species" reg="humicola">humicola</tp:taxon-name-part></tp:taxon-name></italic>
                  </td><td rowspan="1" colspan="1">Vaigach</td><td rowspan="1" colspan="1">0.6</td><td rowspan="1" colspan="1"/><td rowspan="1" colspan="1"/><td rowspan="1" colspan="1"/><td rowspan="1" colspan="1"/><td rowspan="1" colspan="1"/><td rowspan="1" colspan="1"/><td rowspan="1" colspan="1"/><td rowspan="1" colspan="1"/><td rowspan="1" colspan="1"/><td rowspan="1" colspan="1"/><td rowspan="1" colspan="1"/><td rowspan="1" colspan="1"/></tr><tr><td rowspan="1" colspan="1">3</td><td rowspan="1" colspan="1">
                    <italic><tp:taxon-name><tp:taxon-name-part taxon-name-part-type="genus" reg="Xenylla">X.</tp:taxon-name-part> <tp:taxon-name-part taxon-name-part-type="species" reg="humicola">humicola</tp:taxon-name-part></tp:taxon-name></italic>
                  </td><td rowspan="1" colspan="1">Estonia</td><td rowspan="1" colspan="1">0.9</td><td rowspan="1" colspan="1">1.2</td><td rowspan="1" colspan="1"/><td rowspan="1" colspan="1"/><td rowspan="1" colspan="1"/><td rowspan="1" colspan="1"/><td rowspan="1" colspan="1"/><td rowspan="1" colspan="1"/><td rowspan="1" colspan="1"/><td rowspan="1" colspan="1"/><td rowspan="1" colspan="1"/><td rowspan="1" colspan="1"/><td rowspan="1" colspan="1"/></tr><tr><td rowspan="1" colspan="1">4</td><td rowspan="1" colspan="1">
                    <italic><tp:taxon-name><tp:taxon-name-part taxon-name-part-type="genus" reg="Xenylla">X.</tp:taxon-name-part> <tp:taxon-name-part taxon-name-part-type="species" reg="betulae">betulae</tp:taxon-name-part></tp:taxon-name></italic>
                  </td><td rowspan="1" colspan="1">Ontario</td><td rowspan="1" colspan="1">28.0</td><td rowspan="1" colspan="1">27.9</td><td rowspan="1" colspan="1">30.1</td><td rowspan="1" colspan="1"/><td rowspan="1" colspan="1"/><td rowspan="1" colspan="1"/><td rowspan="1" colspan="1"/><td rowspan="1" colspan="1"/><td rowspan="1" colspan="1"/><td rowspan="1" colspan="1"/><td rowspan="1" colspan="1"/><td rowspan="1" colspan="1"/><td rowspan="1" colspan="1"/></tr><tr><td rowspan="1" colspan="1">5</td><td rowspan="1" colspan="1">
                    <italic><tp:taxon-name><tp:taxon-name-part taxon-name-part-type="genus" reg="Xenylla">X.</tp:taxon-name-part> <tp:taxon-name-part taxon-name-part-type="species" reg="boerneri">boerneri</tp:taxon-name-part></tp:taxon-name></italic>
                  </td><td rowspan="1" colspan="1">UK</td><td rowspan="1" colspan="1">25.0</td><td rowspan="1" colspan="1">25.4</td><td rowspan="1" colspan="1">23.1</td><td rowspan="1" colspan="1">28.6</td><td rowspan="1" colspan="1"/><td rowspan="1" colspan="1"/><td rowspan="1" colspan="1"/><td rowspan="1" colspan="1"/><td rowspan="1" colspan="1"/><td rowspan="1" colspan="1"/><td rowspan="1" colspan="1"/><td rowspan="1" colspan="1"/><td rowspan="1" colspan="1"/></tr><tr><td rowspan="1" colspan="1">6</td><td rowspan="1" colspan="1">
                    <italic><tp:taxon-name><tp:taxon-name-part taxon-name-part-type="genus" reg="Xenylla">X.</tp:taxon-name-part> <tp:taxon-name-part taxon-name-part-type="species" reg="brevisimilis">brevisimilis</tp:taxon-name-part></tp:taxon-name></italic>
                  </td><td rowspan="1" colspan="1">Ontario</td><td rowspan="1" colspan="1">27.5</td><td rowspan="1" colspan="1">27.1</td><td rowspan="1" colspan="1">26.4</td><td rowspan="1" colspan="1">24.8</td><td rowspan="1" colspan="1">25.8</td><td rowspan="1" colspan="1"/><td rowspan="1" colspan="1"/><td rowspan="1" colspan="1"/><td rowspan="1" colspan="1"/><td rowspan="1" colspan="1"/><td rowspan="1" colspan="1"/><td rowspan="1" colspan="1"/><td rowspan="1" colspan="1"/></tr><tr><td rowspan="1" colspan="1">7</td><td rowspan="1" colspan="1">
                    <italic><tp:taxon-name><tp:taxon-name-part taxon-name-part-type="genus" reg="Xenylla">X.</tp:taxon-name-part> <tp:taxon-name-part taxon-name-part-type="species" reg="canadensis">canadensis</tp:taxon-name-part></tp:taxon-name></italic>
                  </td><td rowspan="1" colspan="1">Ontario</td><td rowspan="1" colspan="1">30.4</td><td rowspan="1" colspan="1">30.8</td><td rowspan="1" colspan="1">28.8</td><td rowspan="1" colspan="1">26.2</td><td rowspan="1" colspan="1">31.2</td><td rowspan="1" colspan="1">30.7</td><td rowspan="1" colspan="1"/><td rowspan="1" colspan="1"/><td rowspan="1" colspan="1"/><td rowspan="1" colspan="1"/><td rowspan="1" colspan="1"/><td rowspan="1" colspan="1"/><td rowspan="1" colspan="1"/></tr><tr><td rowspan="1" colspan="1">8</td><td rowspan="1" colspan="1">
                    <italic><tp:taxon-name><tp:taxon-name-part taxon-name-part-type="genus" reg="Xenylla">X.</tp:taxon-name-part> <tp:taxon-name-part taxon-name-part-type="species" reg="grisea">grisea</tp:taxon-name-part></tp:taxon-name></italic>
                  </td><td rowspan="1" colspan="1">Antarctica</td><td rowspan="1" colspan="1">25.7</td><td rowspan="1" colspan="1">25.4</td><td rowspan="1" colspan="1">24.0</td><td rowspan="1" colspan="1">32.3</td><td rowspan="1" colspan="1">23.7</td><td rowspan="1" colspan="1">26.1</td><td rowspan="1" colspan="1">26.7</td><td rowspan="1" colspan="1"/><td rowspan="1" colspan="1"/><td rowspan="1" colspan="1"/><td rowspan="1" colspan="1"/><td rowspan="1" colspan="1"/><td rowspan="1" colspan="1"/></tr><tr><td rowspan="1" colspan="1">9</td><td rowspan="1" colspan="1">
                    <italic><tp:taxon-name><tp:taxon-name-part taxon-name-part-type="genus" reg="Xenylla">X.</tp:taxon-name-part> <tp:taxon-name-part taxon-name-part-type="species" reg="maritima">maritima</tp:taxon-name-part></tp:taxon-name></italic>
                  </td><td rowspan="1" colspan="1">Ontario</td><td rowspan="1" colspan="1">22.3</td><td rowspan="1" colspan="1">22.7</td><td rowspan="1" colspan="1">21.1</td><td rowspan="1" colspan="1">34.9</td><td rowspan="1" colspan="1">18.8</td><td rowspan="1" colspan="1">30.3</td><td rowspan="1" colspan="1">34.5</td><td rowspan="1" colspan="1">27.4</td><td rowspan="1" colspan="1"/><td rowspan="1" colspan="1"/><td rowspan="1" colspan="1"/><td rowspan="1" colspan="1"/><td rowspan="1" colspan="1"/></tr><tr><td rowspan="1" colspan="1">10</td><td rowspan="1" colspan="1">
                    <italic><tp:taxon-name><tp:taxon-name-part taxon-name-part-type="genus" reg="Xenylla">X.</tp:taxon-name-part> <tp:taxon-name-part taxon-name-part-type="species" reg="mediterranea">mediterranea</tp:taxon-name-part></tp:taxon-name></italic>
                  </td><td rowspan="1" colspan="1">Ontario</td><td rowspan="1" colspan="1">28.1</td><td rowspan="1" colspan="1">28.5</td><td rowspan="1" colspan="1">26.2</td><td rowspan="1" colspan="1">27.9</td><td rowspan="1" colspan="1">30.4</td><td rowspan="1" colspan="1">29.1</td><td rowspan="1" colspan="1">27.2</td><td rowspan="1" colspan="1">23.9</td><td rowspan="1" colspan="1">26.3</td><td rowspan="1" colspan="1"/><td rowspan="1" colspan="1"/><td rowspan="1" colspan="1"/><td rowspan="1" colspan="1"/></tr><tr><td rowspan="1" colspan="1">11</td><td rowspan="1" colspan="1">
                    <italic><tp:taxon-name><tp:taxon-name-part taxon-name-part-type="genus" reg="Xenylla">X.</tp:taxon-name-part> <tp:taxon-name-part taxon-name-part-type="species" reg="pomorskii">pomorskii</tp:taxon-name-part></tp:taxon-name></italic>
                  </td><td rowspan="1" colspan="1">Poland</td><td rowspan="1" colspan="1">28.6</td><td rowspan="1" colspan="1">28.2</td><td rowspan="1" colspan="1">29.5</td><td rowspan="1" colspan="1">24.6</td><td rowspan="1" colspan="1">25.7</td><td rowspan="1" colspan="1">24.7</td><td rowspan="1" colspan="1">28.7</td><td rowspan="1" colspan="1">28.7</td><td rowspan="1" colspan="1">29.6</td><td rowspan="1" colspan="1">27.1</td><td rowspan="1" colspan="1"/><td rowspan="1" colspan="1"/><td rowspan="1" colspan="1"/></tr><tr><td rowspan="1" colspan="1">12</td><td rowspan="1" colspan="1">
                    <italic><tp:taxon-name><tp:taxon-name-part taxon-name-part-type="genus" reg="Xenylla">X.</tp:taxon-name-part> <tp:taxon-name-part taxon-name-part-type="species" reg="szeptyckii">szeptyckii</tp:taxon-name-part></tp:taxon-name></italic>
                  </td><td rowspan="1" colspan="1">Poland</td><td rowspan="1" colspan="1">22.7</td><td rowspan="1" colspan="1">23.1</td><td rowspan="1" colspan="1">24.6</td><td rowspan="1" colspan="1">30.0</td><td rowspan="1" colspan="1">23.7</td><td rowspan="1" colspan="1">28.0</td><td rowspan="1" colspan="1">33.5</td><td rowspan="1" colspan="1">24.7</td><td rowspan="1" colspan="1">22.2</td><td rowspan="1" colspan="1">28.9</td><td rowspan="1" colspan="1">28.7</td><td rowspan="1" colspan="1"/><td rowspan="1" colspan="1"/></tr><tr><td rowspan="1" colspan="1">13</td><td rowspan="1" colspan="1"><italic><tp:taxon-name><tp:taxon-name-part taxon-name-part-type="genus" reg="Xenylla">X.</tp:taxon-name-part> <tp:taxon-name-part taxon-name-part-type="species" reg="arnei">arnei</tp:taxon-name-part></tp:taxon-name></italic> sp. nov.</td><td rowspan="1" colspan="1">Magadan</td><td rowspan="1" colspan="1">22.9</td><td rowspan="1" colspan="1">22.6</td><td rowspan="1" colspan="1">23.4</td><td rowspan="1" colspan="1">29.1</td><td rowspan="1" colspan="1">22.2</td><td rowspan="1" colspan="1">22.9</td><td rowspan="1" colspan="1">25.9</td><td rowspan="1" colspan="1">25.2</td><td rowspan="1" colspan="1">26.1</td><td rowspan="1" colspan="1">26.7</td><td rowspan="1" colspan="1">24.4</td><td rowspan="1" colspan="1">25.3</td><td rowspan="1" colspan="1"/></tr><tr><td rowspan="1" colspan="1">14</td><td rowspan="1" colspan="1">
                    <italic><tp:taxon-name><tp:taxon-name-part taxon-name-part-type="genus" reg="Xenylla">X.</tp:taxon-name-part> <tp:taxon-name-part taxon-name-part-type="species" reg="tullbergi">tullbergi</tp:taxon-name-part></tp:taxon-name></italic>
                  </td><td rowspan="1" colspan="1">France</td><td rowspan="1" colspan="1">22.4</td><td rowspan="1" colspan="1">22.8</td><td rowspan="1" colspan="1">23.1</td><td rowspan="1" colspan="1">28.7</td><td rowspan="1" colspan="1">24.5</td><td rowspan="1" colspan="1">27.7</td><td rowspan="1" colspan="1">31.0</td><td rowspan="1" colspan="1">24.7</td><td rowspan="1" colspan="1">22.1</td><td rowspan="1" colspan="1">27.8</td><td rowspan="1" colspan="1">28.3</td><td rowspan="1" colspan="1">19.1</td><td rowspan="1" colspan="1">22.7</td></tr></tbody></table></table-wrap><fig id="F6" position="float" orientation="portrait"><object-id xmlns:xlink="http://www.w3.org/1999/xlink" content-type="doi" xlink:type="simple">10.3897/zookeys.1005.54882.figures46-50</object-id><object-id xmlns:xlink="http://www.w3.org/1999/xlink" content-type="arpha" xlink:type="simple">9B656D0B-E984-55A5-B5E8-4E75132373A6</object-id><label>Figures 46–50.</label><caption><p><italic><tp:taxon-name><tp:taxon-name-part taxon-name-part-type="genus" reg="Xenylla">Xenylla</tp:taxon-name-part> <tp:taxon-name-part taxon-name-part-type="species" reg="arnei">arnei</tp:taxon-name-part></tp:taxon-name></italic> sp. nov. (<bold>46, 47</bold>) and <italic><tp:taxon-name><tp:taxon-name-part taxon-name-part-type="genus" reg="Xenylla">X.</tp:taxon-name-part> <tp:taxon-name-part taxon-name-part-type="species" reg="humicola">humicola</tp:taxon-name-part></tp:taxon-name></italic> (<bold>48–50</bold>) <bold>46</bold> dorsal chaetotaxy of <abbrev xmlns:xlink="http://www.w3.org/1999/xlink" xlink:title="abdominal segments" id="ABBRID0ELFCI" xlink:type="simple">Abd</abbrev>.1 <bold>47</bold> ventral chaetotaxy of head <bold>48</bold> labial palp <bold>49</bold> maxillary head, specimen from Kola Peninsula <bold>50</bold> maxillary head, specimen from Chukotka. Scale bars: 0.1 mm (<bold>46, 47</bold>), 0.01 mm (<bold>48–50</bold>)</p></caption><graphic xmlns:xlink="http://www.w3.org/1999/xlink" xlink:href="zookeys-1005-001-g006.jpg" position="float" orientation="portrait" xlink:type="simple" id="oo_488437.jpg"><uri content-type="original_file" xlink:type="simple">https://binary.pensoft.net/fig/488437</uri></graphic></fig><p><italic><tp:taxon-name><tp:taxon-name-part taxon-name-part-type="genus" reg="Xenylla">Xenylla</tp:taxon-name-part> <tp:taxon-name-part taxon-name-part-type="species" reg="arnei">arnei</tp:taxon-name-part></tp:taxon-name></italic> sp. nov., together with the widespread <italic><tp:taxon-name><tp:taxon-name-part taxon-name-part-type="genus" reg="Xenylla">X.</tp:taxon-name-part> <tp:taxon-name-part taxon-name-part-type="species" reg="humicola">humicola</tp:taxon-name-part></tp:taxon-name></italic> and the Japanese <italic><tp:taxon-name><tp:taxon-name-part taxon-name-part-type="genus" reg="Xenylla">X.</tp:taxon-name-part> <tp:taxon-name-part taxon-name-part-type="species" reg="brevispina">brevispina</tp:taxon-name-part></tp:taxon-name></italic> Kinoshita, 1916 [h<sub>1</sub>rtsv], represent the only known Holarctic members of the species group II (<xref ref-type="bibr" rid="B51">Stebaeva and Potapov 1994</xref>). There is also one more form, <italic><tp:taxon-name><tp:taxon-name-part taxon-name-part-type="genus" reg="Xenylla">X.</tp:taxon-name-part> <tp:taxon-name-part taxon-name-part-type="species" reg="convexopyga">convexopyga</tp:taxon-name-part></tp:taxon-name></italic> Lee, Park &amp; Park, 2005, from the Korean Peninsula, in which the chaetotaxy is rather similar. The chaetotaxic code given for this species in the original description is as follows: krtsv. This code is likely to be not fully correct. The absence of a m3 seta from Th.2 [k] contradicts to fig. 1A in <xref ref-type="bibr" rid="B39">Lee et al. (2005)</xref>, where this seta is present, albeit marked as m4 (a situation unknown within the genus). In our view, the species rank of <italic><tp:taxon-name><tp:taxon-name-part taxon-name-part-type="genus" reg="Xenylla">X.</tp:taxon-name-part> <tp:taxon-name-part taxon-name-part-type="species" reg="convexopyga">convexopyga</tp:taxon-name-part></tp:taxon-name></italic> and its separation from <italic><tp:taxon-name><tp:taxon-name-part taxon-name-part-type="genus" reg="Xenylla">X.</tp:taxon-name-part> <tp:taxon-name-part taxon-name-part-type="species" reg="brevispina">brevispina</tp:taxon-name-part></tp:taxon-name></italic> need confirmation.</p><p>All other species of this group, <italic>viz. X. yukatana</italic> Mills, 1938 [h<sub>1</sub>tiqa3a4], <italic><tp:taxon-name><tp:taxon-name-part taxon-name-part-type="genus" reg="Xenylla">X.</tp:taxon-name-part> <tp:taxon-name-part taxon-name-part-type="species" reg="gamae">gamae</tp:taxon-name-part></tp:taxon-name></italic> Cardoso, 1968 [h<sub>1</sub>tiq], <italic><tp:taxon-name><tp:taxon-name-part taxon-name-part-type="genus" reg="Xenylla">X.</tp:taxon-name-part> <tp:taxon-name-part taxon-name-part-type="species" reg="nigeriana">nigeriana</tp:taxon-name-part></tp:taxon-name></italic> Gama &amp; Lasebikan, 1976 [h<sub>1</sub>tiqsoa<sub>3</sub>], <italic><tp:taxon-name><tp:taxon-name-part taxon-name-part-type="genus" reg="Xenylla">X.</tp:taxon-name-part> <tp:taxon-name-part taxon-name-part-type="species" reg="brasiliensis">brasiliensis</tp:taxon-name-part></tp:taxon-name></italic> Gama, 1978 [h<sub>1</sub>rtlq], and <italic><tp:taxon-name><tp:taxon-name-part taxon-name-part-type="genus" reg="Xenylla">X.</tp:taxon-name-part> <tp:taxon-name-part taxon-name-part-type="species" reg="nirae">nirae</tp:taxon-name-part></tp:taxon-name></italic> Gama &amp; Oliveira, 1994 [h<sub>1</sub>rtlqiomu], are characterised by more strongly reduced chaetotaxy patterns and inhabit various tropical regions.</p></tp:treatment-sec><tp:treatment-sec sec-type="Molecular data" id="SECID0EKKCI"><title>Molecular data.</title><p>GenBank currently contains <abbrev xmlns:xlink="http://www.w3.org/1999/xlink" xlink:title="cytochrome oxidase subunit I" id="ABBRID0EQKCI" xlink:type="simple">COI</abbrev> sequences for only eleven species of the genus (of 140 species known worldwide). The obtained interspecific divergences (Table <xref ref-type="table" rid="T4">4</xref>) between all of them, together with <italic><tp:taxon-name><tp:taxon-name-part taxon-name-part-type="genus" reg="Xenylla">X.</tp:taxon-name-part> <tp:taxon-name-part taxon-name-part-type="species" reg="arnei">arnei</tp:taxon-name-part></tp:taxon-name></italic> sp. nov., range between 18.8 to 34.9% (mean 26.5%). Analogous data for <italic><tp:taxon-name><tp:taxon-name-part taxon-name-part-type="genus" reg="Xenylla">X.</tp:taxon-name-part> <tp:taxon-name-part taxon-name-part-type="species" reg="arnei">arnei</tp:taxon-name-part></tp:taxon-name></italic> sp. nov. are 22.2–29.1% (mean 24.9%), which can be considered as an additional argument in favour of its specific status. Nevertheless, such a scant amount of primary data does not allow for any serious statements to be made, but a trend to the absence of parallelisms in molecular and morphological evolution can be traced quite clearly.</p></tp:treatment-sec><tp:treatment-sec sec-type="distribution" id="SECID0EQLCI"><title>Distribution and ecology.</title><p><italic><tp:taxon-name><tp:taxon-name-part taxon-name-part-type="genus" reg="Xenylla">Xenylla</tp:taxon-name-part> <tp:taxon-name-part taxon-name-part-type="species" reg="arnei">arnei</tp:taxon-name-part></tp:taxon-name></italic> sp. nov. was collected in two neighbouring sites located on the northern shore of the Sea of Okhotsk, in the vicinity of Magadan. In this region, it was mainly found in various herbaceous meadows at some distance off the coastal line, where its abundance may be very high. Its occurrence in all other types of coastal plat associations in the study area was rather sporadic.</p></tp:treatment-sec><tp:treatment-sec><!--Section generated to contain objects referenced in tp:taxon-treatment.--><table-wrap id="T1" position="float" orientation="portrait"><label>Table 1.</label><caption><p>Species used for molecular study, primers, and GenBank accession numbers of the sequences.</p></caption><table id="TID0EACBG" rules="all"><tbody><tr><th rowspan="1" colspan="1">Species</th><th rowspan="1" colspan="1">Forward primer</th><th rowspan="1" colspan="1">Reverse primer</th><th rowspan="1" colspan="1"><abbrev xmlns:xlink="http://www.w3.org/1999/xlink" xlink:title="cytochrome oxidase subunit I" id="ABBRID0EQGAC" xlink:type="simple">COI</abbrev> sequence number</th><th rowspan="1" colspan="1">Sequence size</th></tr><tr><td rowspan="1" colspan="1"><italic><tp:taxon-name><tp:taxon-name-part taxon-name-part-type="genus" reg="Hypogastrura">Hypogastrura</tp:taxon-name-part> <tp:taxon-name-part taxon-name-part-type="species" reg="variata">variata</tp:taxon-name-part></tp:taxon-name></italic> sp. nov.</td><td rowspan="1" colspan="1">colfol-for: tttcaacaaatcataargayatygg</td><td rowspan="1" colspan="1">colfol-rev: taaacttcnggrtgnccaaaaaatca</td><td rowspan="1" colspan="1">
                <ext-link xmlns:xlink="http://www.w3.org/1999/xlink" ext-link-type="gen" xlink:href="KY066780" xlink:type="simple">KY066780</ext-link>
                <ext-link xmlns:xlink="http://www.w3.org/1999/xlink" ext-link-type="gen" xlink:href="KY066781" xlink:type="simple">KY066781</ext-link>
                <ext-link xmlns:xlink="http://www.w3.org/1999/xlink" ext-link-type="gen" xlink:href="KY066782" xlink:type="simple">KY066782</ext-link>
                <ext-link xmlns:xlink="http://www.w3.org/1999/xlink" ext-link-type="gen" xlink:href="KY066783" xlink:type="simple">KY066783</ext-link>
              </td><td rowspan="1" colspan="1">660 bp</td></tr><tr><td rowspan="1" colspan="1"><italic><tp:taxon-name><tp:taxon-name-part taxon-name-part-type="genus" reg="Hypogastrura">Hypogastrura</tp:taxon-name-part> <tp:taxon-name-part taxon-name-part-type="species" reg="yosii">yosii</tp:taxon-name-part></tp:taxon-name></italic> Stach, 1964</td><td rowspan="1" colspan="1">colfol-for: tttcaacaaatcataargayatygg</td><td rowspan="1" colspan="1">colfol-rev: taaacttcnggrtgnccaaaaaatca</td><td rowspan="1" colspan="1">
                <ext-link xmlns:xlink="http://www.w3.org/1999/xlink" ext-link-type="gen" xlink:href="KY066784" xlink:type="simple">KY066784</ext-link>
                <ext-link xmlns:xlink="http://www.w3.org/1999/xlink" ext-link-type="gen" xlink:href="KY066785" xlink:type="simple">KY066785</ext-link>
                <ext-link xmlns:xlink="http://www.w3.org/1999/xlink" ext-link-type="gen" xlink:href="KY066786" xlink:type="simple">KY066786</ext-link>
              </td><td rowspan="1" colspan="1">660 bp</td></tr><tr><td rowspan="1" colspan="1"><italic><tp:taxon-name><tp:taxon-name-part taxon-name-part-type="genus" reg="Xenylla">Xenylla</tp:taxon-name-part> <tp:taxon-name-part taxon-name-part-type="species" reg="arnei">arnei</tp:taxon-name-part></tp:taxon-name></italic> sp. nov.</td><td rowspan="1" colspan="1">LCO1490_t1: tgtaaaacgacggccagtgg tcaacaaatcataaagatattgg</td><td rowspan="1" colspan="1">HCO2198_t1: caggaaacagctatgactaaacttc agggtgaccaaaaaatca</td><td rowspan="1" colspan="1">
                <ext-link xmlns:xlink="http://www.w3.org/1999/xlink" ext-link-type="gen" xlink:href="KY066787" xlink:type="simple">KY066787</ext-link>
                <ext-link xmlns:xlink="http://www.w3.org/1999/xlink" ext-link-type="gen" xlink:href="KY066788" xlink:type="simple">KY066788</ext-link>
                <ext-link xmlns:xlink="http://www.w3.org/1999/xlink" ext-link-type="gen" xlink:href="KY066789" xlink:type="simple">KY066789</ext-link>
              </td><td rowspan="1" colspan="1">652 bp</td></tr></tbody></table></table-wrap></tp:treatment-sec><ref-list><ref id="B32"><mixed-citation xmlns:xlink="http://www.w3.org/1999/xlink" xlink:type="simple"><person-group><name name-style="western"><surname>Jia</surname><given-names>J</given-names></name><name name-style="western"><surname>Skarżyński</surname><given-names>D</given-names></name></person-group> (<year>2019</year>) <article-title>A new species of <italic><tp:taxon-name><tp:taxon-name-part taxon-name-part-type="genus">Xenylla</tp:taxon-name-part></tp:taxon-name></italic> Tullberg, 1869 (<tp:taxon-name><tp:taxon-name-part taxon-name-part-type="order">Collembola</tp:taxon-name-part></tp:taxon-name>: <tp:taxon-name><tp:taxon-name-part taxon-name-part-type="family">Hypogastruridae</tp:taxon-name-part></tp:taxon-name>) from China, with a key to Asian species of the genus.</article-title><source>Zootaxa</source><volume>4608</volume>(<issue>3</issue>): <fpage>579</fpage>–<lpage>585</lpage>. <ext-link xlink:type="simple" ext-link-type="doi" xlink:href="10.11646/zootaxa.4608.3.11">https://doi.org/10.11646/zootaxa.4608.3.11</ext-link></mixed-citation></ref><ref id="B21"><mixed-citation xmlns:xlink="http://www.w3.org/1999/xlink" xlink:type="simple"><person-group><name name-style="western"><surname>Fjellberg</surname><given-names>A</given-names></name></person-group> (<year>1999</year>) <article-title>The labial palp in <tp:taxon-name><tp:taxon-name-part taxon-name-part-type="order">Collembola</tp:taxon-name-part></tp:taxon-name>.</article-title><source>Zoologischer Anzeiger</source><volume>237</volume>: <fpage>309</fpage>–<lpage>330</lpage>.</mixed-citation></ref><ref id="B51"><mixed-citation xmlns:xlink="http://www.w3.org/1999/xlink" xlink:type="simple"><person-group><name name-style="western"><surname>Stebaeva</surname><given-names>SK</given-names></name><name name-style="western"><surname>Potapov</surname><given-names>MB</given-names></name></person-group> (<year>1994</year>) <article-title>The genus <italic><tp:taxon-name><tp:taxon-name-part taxon-name-part-type="genus">Xenylla</tp:taxon-name-part></tp:taxon-name></italic> Tullberg, 1869.</article-title> In: <person-group><name name-style="western"><surname>Chernova</surname><given-names>NM</given-names></name></person-group> (<role>Ed.</role>) <issue-title>Opredelitel kollembol fauny Rossii i sopredelnykh stran.</issue-title><source>Semeistvo <tp:taxon-name><tp:taxon-name-part taxon-name-part-type="family">Hypogastruridae</tp:taxon-name-part></tp:taxon-name>. Nauka, Moscow</source>, <fpage>250</fpage>–<lpage>305</lpage>. [in Russian]</mixed-citation></ref><ref id="B39"><mixed-citation xmlns:xlink="http://www.w3.org/1999/xlink" xlink:type="simple"><person-group><name name-style="western"><surname>Lee</surname><given-names>BH</given-names></name><name name-style="western"><surname>Park</surname><given-names>KH</given-names></name><name name-style="western"><surname>Park</surname><given-names>NY</given-names></name></person-group> (<year>2005</year>) <article-title>Four new species of <italic><tp:taxon-name><tp:taxon-name-part taxon-name-part-type="genus">Xenylla</tp:taxon-name-part></tp:taxon-name></italic> (<tp:taxon-name><tp:taxon-name-part taxon-name-part-type="order">Collembola</tp:taxon-name-part></tp:taxon-name>: <tp:taxon-name><tp:taxon-name-part taxon-name-part-type="family">Hypogastruridae</tp:taxon-name-part></tp:taxon-name>) from Korea.</article-title><source>Entomological Research</source><volume>35</volume>: <fpage>265</fpage>–<lpage>275</lpage>. <ext-link xlink:type="simple" ext-link-type="doi" xlink:href="10.1111/j.1748-5967.2005.tb00168.x">https://doi.org/10.1111/j.1748-5967.2005.tb00168.x</ext-link></mixed-citation></ref></ref-list></tp:taxon-treatment>
